# Supplementary material for: 3-(4-Bromo­phen­yl)-1-phenyl-1H-pyrazole-4-carbaldehyde
Source: Acta Crystallogr Sect E Struct Rep Online. 2011 Sep 17;67(Pt 10):o2650. doi: 10.1107/S1600536811036841 (PMC3201369; doi:10.1107/S1600536811036841)
Supplement: Supplementary file 2 [file e-67-o2650-Isup2.hkl]

#
# h,k,l, Fc-squared, Fo-squared, sigma(Fo-squared) and status flag
#
data_I
_shelx_title '  P21/n'
_shelx_refln_list_code          4
_shelx_F_calc_maximum      149.75
_exptl_crystal_F_000       656.00
_reflns_d_resolution_high  0.8009
 
loop_
 _symmetry_equiv_pos_as_xyz
 'x, y, z'
 '-x+1/2, y+1/2, -z+1/2'
 '-x, -y, -z'
 'x-1/2, -y-1/2, z-1/2'
 
_cell_length_a    17.7233
_cell_length_b     3.8630
_cell_length_c    20.4224
_cell_angle_alpha  90.000
_cell_angle_beta  110.137
_cell_angle_gamma  90.000
 
_shelx_F_squared_multiplier     1.000
 
loop_
 _refln_index_h
 _refln_index_k
 _refln_index_l
 _refln_F_squared_calc
 _refln_F_squared_meas
 _refln_F_squared_sigma
 _refln_observed_status
   2   0   0     7096.24     6200.98     23.93 o
   4   0   0      794.90      652.96     11.21 o
   6   0   0    11732.20    11621.70     59.19 o
   8   0   0      841.90      916.05     19.88 o
  10   0   0       22.51       73.12      6.64 o
  12   0   0       46.97       68.77      9.10 o
  14   0   0     3026.15     3180.32     81.45 o
  16   0   0      313.31      336.65     20.98 o
  18   0   0      610.86      626.70     17.58 o
  20   0   0     1251.97     1209.25     24.08 o
   1   1   0      172.57      164.10      4.26 o
   3   1   0      199.81      261.41      8.88 o
   4   1   0     5384.69     5261.03     42.50 o
   5   1   0     7407.42     7320.71     53.89 o
   6   1   0      950.09      838.67     19.63 o
   7   1   0     2863.66     2844.26     38.66 o
   8   1   0     4211.40     4319.08     50.90 o
   9   1   0        4.86        2.87      1.47 o
  10   1   0     3512.15     3648.68     50.64 o
  11   1   0       51.64       70.34      5.26 o
  12   1   0     3647.19     3740.58     29.17 o
  13   1   0     1601.69     1696.98     19.26 o
  14   1   0     1366.64     1469.24     36.29 o
  15   1   0      510.93      547.81     18.11 o
  16   1   0      890.76      901.76     32.93 o
  17   1   0      200.82      211.46     10.84 o
  18   1   0      540.48      563.04     15.81 o
  19   1   0      413.16      395.70     16.43 o
  20   1   0     1057.80     1039.88     21.19 o
   0   2   0     1351.93     1331.23     25.55 o
   1   2   0      234.44      244.06     11.25 o
   2   2   0      826.61      838.32     21.12 o
   3   2   0       20.25       25.37      4.17 o
   4   2   0       97.32      126.22      5.19 o
   5   2   0      714.39      646.50     16.35 o
   6   2   0       73.51       79.32      4.80 o
   7   2   0     6187.07     6135.61     44.06 o
   8   2   0       54.68       59.12      4.77 o
   9   2   0     3909.77     3779.72     32.79 o
  10   2   0      360.99      374.71      9.21 o
  11   2   0     2578.42     2530.94     24.46 o
  12   2   0       35.35       77.95     10.11 o
  13   2   0     2438.60     2492.12     37.77 o
  14   2   0       33.21       36.00      3.89 o
  15   2   0     4055.27     4270.30     36.27 o
  16   2   0        1.55        4.81      2.68 o
  17   2   0     1267.83     1250.37     53.61 o
  18   2   0       69.94       80.64      4.22 o
   1   3   0     3806.47     3840.13     39.48 o
   2   3   0      344.20      363.50     10.33 o
   3   3   0     2920.37     2943.65     22.74 o
   4   3   0     1016.55     1003.74     15.00 o
   5   3   0     4922.64     4886.91     35.31 o
   6   3   0        4.61       11.97      2.15 o
   7   3   0     1788.83     1683.09     29.49 o
   8   3   0      114.22      118.03      7.98 o
   9   3   0       42.46       66.21     15.80 o
  10   3   0     1164.49     1110.62     24.03 o
  11   3   0       77.94       79.84      6.20 o
  12   3   0        9.43       13.16      3.12 o
  13   3   0        0.09       16.25     10.57 o
  14   3   0      149.17      163.93      6.44 o
  15   3   0      310.58      309.95     10.96 o
   0   4   0      704.72      807.60     25.02 o
   1   4   0        1.21        4.30      1.86 o
   2   4   0     1000.24     1065.18     16.89 o
   3   4   0       22.15       25.23      3.01 o
   4   4   0      587.30      622.87     16.21 o
   5   4   0       13.20       13.79      2.98 o
   6   4   0      518.71      541.01     14.38 o
   7   4   0      559.84      556.11     13.92 o
   8   4   0      473.32      466.82     11.93 o
   9   4   0      204.75      210.53      9.67 o
  10   4   0       23.52       20.23      3.23 o
 -19   0   1     2501.83     2548.27     44.62 o
 -17   0   1     3204.43     3351.86     63.34 o
 -15   0   1     1053.74     1086.26     37.63 o
 -13   0   1     6047.68     6465.22     86.27 o
 -11   0   1     1153.45     1247.44     28.60 o
  -9   0   1      329.39      323.12     12.82 o
  -7   0   1      361.59      339.75     11.19 o
  -5   0   1      168.36      158.07     68.27 o
  -3   0   1      453.46      435.08      8.21 o
  -1   0   1     4483.48     4024.24     14.36 o
   1   0   1       81.57      127.05     31.32 o
   3   0   1     9281.91     8331.03     33.28 o
   5   0   1    16552.96    15929.42     61.53 o
   7   0   1     7363.94     7299.11     51.26 o
   9   0   1     7050.87     7241.31     60.06 o
  11   0   1    10890.20    11057.08     82.31 o
  13   0   1      515.86      545.46     16.18 o
  15   0   1     4132.52     4303.57     75.81 o
  17   0   1       34.04       45.22      7.69 o
  19   0   1      147.99      152.30     10.32 o
 -20   1   1      551.43      555.48     11.30 o
 -19   1   1       42.72       56.01      6.80 o
 -18   1   1      608.17      667.44     17.61 o
 -17   1   1      746.93      762.25     20.55 o
 -16   1   1     1978.46     2053.73     49.57 o
 -15   1   1      149.77      157.52     14.37 o
 -14   1   1      131.30      149.71      9.58 o
 -13   1   1     1518.77     1560.86     19.62 o
 -12   1   1     2001.11     2114.43     21.95 o
 -11   1   1     7096.83     7215.74     95.56 o
 -10   1   1      709.17      709.58     15.69 o
  -9   1   1     3678.35     3665.71     33.85 o
  -8   1   1        2.62       13.62      1.76 o
  -7   1   1     6255.76     5970.20     55.65 o
  -6   1   1       76.06       69.52      5.79 o
  -5   1   1    14387.70    13600.98     72.24 o
  -4   1   1      382.74      363.26     11.01 o
  -3   1   1      676.67      763.58     14.80 o
  -1   1   1     3760.40     3486.57     12.97 o
   0   1   1      200.80      174.41      3.10 o
   1   1   1     3356.39     3278.10     13.61 o
   2   1   1     5503.40     5166.95     36.95 o
   3   1   1       42.27       50.07      1.97 o
   4   1   1     5760.56     5493.58     34.06 o
   5   1   1      237.75      239.79     18.28 o
   6   1   1     4209.47     4256.44     44.73 o
   7   1   1       78.57       97.65      4.13 o
   8   1   1      178.44      130.31      4.38 o
   9   1   1     1107.85     1164.48     19.02 o
  10   1   1     1453.86     1566.93     22.97 o
  11   1   1      817.97      842.10     13.04 o
  12   1   1      231.04      240.38      6.60 o
  13   1   1      982.80     1033.27     16.32 o
  14   1   1       12.25       17.23      3.83 o
  15   1   1     1800.04     1877.42     33.01 o
  16   1   1      131.94      131.74     12.76 o
  17   1   1     3307.98     3353.26     58.28 o
  18   1   1        8.15       12.23      2.92 o
  19   1   1     1501.07     1510.49     19.39 o
  20   1   1        4.82        7.62      2.09 o
 -18   2   1      243.16      251.61      8.02 o
 -17   2   1      330.61      353.34     11.35 o
 -16   2   1       98.41      116.95      9.97 o
 -15   2   1      176.05      183.05     10.17 o
 -14   2   1      155.27      174.37     10.11 o
 -13   2   1      430.55      464.52     16.54 o
 -12   2   1     2004.57     1971.13     45.48 o
 -11   2   1       49.42       42.45      3.76 o
 -10   2   1     2981.07     2941.06     35.86 o
  -9   2   1        0.12        5.86      1.77 o
  -8   2   1     1735.41     1656.58     24.15 o
  -7   2   1       85.43       98.92      5.68 o
  -6   2   1    12669.19    12437.00     58.02 o
  -5   2   1     5983.27     6264.28     38.17 o
  -4   2   1    10046.03    10066.37     63.97 o
  -3   2   1     3166.13     3240.18     42.28 o
  -2   2   1     3297.50     3127.11     40.07 o
  -1   2   1      284.56      363.13     13.41 o
   0   2   1     3603.48     3403.51     28.88 o
   1   2   1     2443.78     2540.49     36.52 o
   2   2   1     1252.21     1231.49     26.15 o
   3   2   1      154.98      147.52      5.28 o
   4   2   1      501.84      479.43     10.27 o
   5   2   1       76.68      106.03      5.28 o
   6   2   1       21.76       32.34      3.22 o
   7   2   1      718.62      687.22     24.25 o
   8   2   1      532.85      526.16     14.18 o
   9   2   1      319.31      316.87      9.55 o
  10   2   1     2020.41     1984.72     20.90 o
  11   2   1      129.48      140.61      6.85 o
  12   2   1     2245.37     2347.04     51.96 o
  13   2   1      367.02      404.30     14.73 o
  14   2   1     2915.65     3062.79     35.57 o
  15   2   1      103.27      122.73      6.17 o
  16   2   1     1677.48     1717.03     24.50 o
  17   2   1        6.35        9.54      2.32 o
 -15   3   1       37.23       35.39      4.54 o
 -14   3   1     1143.11     1133.97     27.91 o
 -13   3   1       54.44       62.84      7.68 o
 -12   3   1      837.12      783.07     17.75 o
 -11   3   1      658.45      625.77     18.54 o
 -10   3   1      390.67      381.56     13.69 o
  -9   3   1      416.00      412.84     14.51 o
  -8   3   1      537.64      520.63     16.30 o
  -7   3   1      238.45      259.11     11.51 o
  -6   3   1      446.09      479.49     11.82 o
  -5   3   1      580.11      584.77     11.61 o
  -4   3   1      166.99      166.78      6.20 o
  -3   3   1      884.18      886.23     14.02 o
  -2   3   1     1075.85     1091.52     17.84 o
  -1   3   1      289.37      283.84      9.17 o
   0   3   1     2062.52     2039.43     24.08 o
   1   3   1      618.05      643.47     13.51 o
   2   3   1     2894.44     2934.81     25.02 o
   3   3   1        7.74       13.47      1.85 o
   4   3   1     3592.58     3563.03     29.84 o
   5   3   1      295.12      310.96      8.47 o
   6   3   1     4219.74     4011.52     64.45 o
   7   3   1      134.93      125.80      8.22 o
   8   3   1     4663.71     4389.20    101.46 o
   9   3   1      197.20      191.06      9.86 o
  10   3   1     3282.23     3095.38    122.56 o
  11   3   1        0.81        4.38      2.16 o
  12   3   1      855.65      840.03     35.11 o
  13   3   1      478.43      462.60     24.14 o
  14   3   1      365.38      340.10     12.38 o
 -10   4   1      487.57      447.75     11.03 o
  -9   4   1       20.84       20.95      2.87 o
  -8   4   1      601.33      612.76     14.86 o
  -7   4   1      419.40      424.40     12.26 o
  -6   4   1      461.11      470.72     13.39 o
  -5   4   1       92.49       99.51      6.50 o
  -4   4   1     1103.68     1152.33     17.33 o
  -3   4   1      716.25      762.54     14.29 o
  -2   4   1      681.46      735.12     14.16 o
  -1   4   1     1160.69     1237.77     18.42 o
   0   4   1      353.17      370.36     11.94 o
   1   4   1      590.99      642.85     13.01 o
   2   4   1      113.05      130.66      7.71 o
   3   4   1     2675.94     2803.20     34.36 o
   4   4   1        2.67        8.23      3.67 o
   5   4   1     2184.19     2220.35     29.25 o
   6   4   1       10.36       13.85      2.79 o
   7   4   1       54.48       66.08      4.86 o
   8   4   1       22.80       26.29      3.00 o
   9   4   1      136.11      157.53      9.31 o
  10   4   1      597.89      552.40     15.20 o
 -20   0   2      647.27      685.73     20.18 o
 -18   0   2     1099.02     1095.33     33.45 o
 -16   0   2      660.52      729.89     30.55 o
 -14   0   2     7704.83     8085.35     99.75 o
 -12   0   2     8044.69     8561.52     79.20 o
 -10   0   2     1824.03     1881.30     33.18 o
  -8   0   2       81.74      148.23      8.14 o
  -6   0   2    10661.37    10725.81     59.15 o
  -4   0   2      504.57      504.16      5.69 o
  -2   0   2     3665.60     3512.81     47.37 o
   0   0   2      172.94      197.56      3.65 o
   2   0   2      152.80      164.06      3.22 o
   4   0   2    10437.00    10092.00     41.52 o
   6   0   2      798.16      685.62     13.95 o
   8   0   2    13356.08    14165.08     75.63 o
  10   0   2    13170.77    13103.82     87.78 o
  12   0   2     1164.97     1142.66     22.43 o
  14   0   2      509.91      539.41     26.90 o
  16   0   2     3849.29     4094.13     70.91 o
  18   0   2     1087.27     1091.39     30.92 o
 -20   1   2       37.56       38.34      3.45 o
 -19   1   2      562.29      561.25     21.03 o
 -18   1   2      270.40      282.42     17.01 o
 -17   1   2     1579.42     1572.47     29.70 o
 -16   1   2      458.44      459.02     23.48 o
 -15   1   2     1364.10     1423.15     41.74 o
 -14   1   2      531.54      571.89     12.17 o
 -13   1   2      763.18      826.16     14.27 o
 -12   1   2     1105.96     1155.64     16.18 o
 -11   1   2     3788.04     3840.00     38.73 o
 -10   1   2     1692.97     1784.28     24.97 o
  -9   1   2     1630.29     1678.50     22.80 o
  -8   1   2      642.30      552.25     12.83 o
  -7   1   2     6503.03     7278.92     47.41 o
  -6   1   2     1218.54     1122.55     22.22 o
  -5   1   2     1636.36     1565.39     24.25 o
  -4   1   2     2685.65     2522.45     28.24 o
  -3   1   2     1345.54     1349.63     19.44 o
  -2   1   2    11521.95    10607.80     50.00 o
  -1   1   2     6526.78     6171.97     49.94 o
   0   1   2    21309.27    19049.16     67.51 o
   1   1   2     1187.37     1157.41     13.45 o
   2   1   2     8995.19     8326.00     87.67 o
   3   1   2    11083.83    11185.28     77.00 o
   4   1   2     7107.94     6734.21     38.03 o
   5   1   2     2192.56     2236.66     12.74 o
   6   1   2     4703.03     4763.94     37.75 o
   7   1   2      870.50      868.27     12.38 o
   8   1   2      734.97      754.02     15.07 o
   9   1   2     4656.98     4795.91     41.23 o
  10   1   2       32.43       43.11      5.44 o
  11   1   2     1733.37     1708.10     19.54 o
  12   1   2     2073.59     2116.45     22.74 o
  13   1   2     3685.78     3767.67     46.79 o
  14   1   2      102.87      105.44      8.15 o
  15   1   2      226.79      262.60     12.43 o
  16   1   2      175.49      190.15     15.07 o
  17   1   2      436.60      449.79     21.03 o
  18   1   2      860.69      852.21     18.03 o
  19   1   2        0.71        6.75      2.63 o
 -19   2   2      713.42      689.34     15.85 o
 -18   2   2      107.70      110.80      5.76 o
 -17   2   2      552.55      548.47     14.69 o
 -16   2   2      179.32      192.52      9.75 o
 -15   2   2       23.63       28.16      4.32 o
 -14   2   2       56.52       60.34      6.19 o
 -13   2   2      711.21      697.80     20.27 o
 -12   2   2     1702.48     1668.99     41.34 o
 -11   2   2       40.89       46.87      3.45 o
 -10   2   2       72.72       76.62      9.21 o
  -9   2   2      295.31      277.26     11.95 o
  -8   2   2      147.62      169.66     12.40 o
  -7   2   2    10850.40    10833.20     92.87 o
  -6   2   2      298.53      337.02     15.60 o
  -5   2   2     3300.26     3187.77     45.23 o
  -4   2   2     2320.81     2535.91     38.71 o
  -3   2   2     3541.76     3291.20     42.27 o
  -2   2   2     1235.35     1324.69     25.87 o
  -1   2   2     7116.02     6964.49     57.79 o
   0   2   2       30.72       29.33      2.90 o
   1   2   2     7674.61     7615.31     64.38 o
   3   2   2     1914.89     1730.75     18.77 o
   4   2   2     1005.53     1008.84     15.47 o
   5   2   2     1260.81     1151.37     17.52 o
   6   2   2     2307.13     2399.78     26.93 o
   7   2   2      379.40      333.96     10.68 o
   8   2   2      617.49      570.87     14.90 o
   9   2   2     1454.08     1492.29     26.61 o
  10   2   2     2059.15     2078.71     25.06 o
  11   2   2      104.21      105.75     15.81 o
  12   2   2      913.66      986.43     22.78 o
  13   2   2       67.73       71.92      6.31 o
  14   2   2       31.46       39.62      4.63 o
  15   2   2      973.18     1033.12     16.77 o
  16   2   2       60.35       56.62      4.48 o
  17   2   2      877.32      900.87     20.82 o
 -16   3   2      584.28      541.76     14.57 o
 -15   3   2     2392.46     2235.00     36.34 o
 -14   3   2       28.72       28.40      5.21 o
 -13   3   2     1527.05     1463.45     37.00 o
 -12   3   2       62.03       63.74      8.66 o
 -11   3   2     1366.27     1275.05     38.17 o
 -10   3   2      692.22      653.00     28.14 o
  -9   3   2     1611.24     1519.10     43.05 o
  -8   3   2      473.42      454.68     23.47 o
  -7   3   2      963.79      994.52     26.56 o
  -6   3   2     1639.70     1705.55     23.46 o
  -5   3   2        9.89       12.47      2.48 o
  -4   3   2      236.80      220.23      8.34 o
  -3   3   2       20.49       25.82      2.66 o
  -2   3   2      352.87      350.30     10.25 o
  -1   3   2      206.09      214.41      6.84 o
   0   3   2      626.75      642.74     18.97 o
   1   3   2       92.96       91.83      6.60 o
   2   3   2        8.04       19.22      2.74 o
   3   3   2     1046.04     1043.52     15.65 o
   4   3   2      437.24      448.06     12.00 o
   5   3   2      510.47      516.42     13.09 o
   6   3   2     1332.78     1325.59     25.68 o
   7   3   2      440.70      423.83     14.60 o
   8   3   2      267.74      266.93     11.62 o
   9   3   2      910.01      837.89     45.94 o
  10   3   2      145.19      162.58     12.11 o
  11   3   2     1869.18     1792.87     65.99 o
  12   3   2      132.47      120.61      9.86 o
  13   3   2     1444.60     1397.56     29.46 o
  14   3   2       69.16       60.50      5.38 o
 -11   4   2      372.78      333.06     11.44 o
 -10   4   2     1164.80     1050.15     23.46 o
  -9   4   2      582.79      536.28     11.83 o
  -8   4   2     2538.55     2361.92     33.65 o
  -7   4   2       28.92       29.83      3.51 o
  -6   4   2      991.45     1008.01     19.26 o
  -5   4   2     1198.24     1260.97     22.10 o
  -4   4   2       29.74       35.21      4.23 o
  -3   4   2     1346.64     1417.04     24.72 o
  -2   4   2       10.44       15.10      3.20 o
  -1   4   2       24.22       32.08      4.18 o
   0   4   2        0.34        4.72      3.14 o
   1   4   2      985.55     1048.71     20.92 o
   2   4   2      430.80      439.62     13.50 o
   3   4   2      571.34      615.68     15.76 o
   4   4   2      547.04      582.98     14.97 o
   5   4   2      206.06      225.61      9.09 o
   6   4   2     1724.76     1715.78     23.58 o
   7   4   2      229.12      205.41     12.24 o
   8   4   2     3947.15     3705.46     47.75 o
   9   4   2       42.46       45.34      5.15 o
  10   4   2      389.82      395.59     12.63 o
 -21   0   3        0.36        2.07      1.66 o
 -19   0   3      215.05      197.71     13.16 o
 -17   0   3      818.24      881.99     23.15 o
 -15   0   3      309.80      335.05     20.90 o
 -13   0   3     4838.69     5033.57    166.78 o
 -11   0   3     8723.92     9817.19     80.85 o
  -9   0   3    15939.94    17116.11     93.31 o
  -7   0   3    17301.34    17098.41    134.42 o
  -5   0   3    14083.36    13194.90    144.98 o
  -1   0   3     2535.95     2397.56     67.60 o
   1   0   3     7603.27     7145.53     48.62 o
   3   0   3     1077.91     1061.16     27.15 o
   5   0   3      116.63      155.16      4.71 o
   7   0   3     5161.48     5753.43     87.82 o
   9   0   3     1502.44     1415.10     27.41 o
  11   0   3     4293.87     4283.18     96.18 o
  13   0   3      422.17      466.64     14.97 o
  15   0   3     2136.10     2226.52     53.97 o
  17   0   3     2943.86     2954.17     54.68 o
  19   0   3     2311.64     2331.35     34.32 o
 -21   1   3      917.42      821.98     17.24 o
 -20   1   3       92.55       97.68      7.90 o
 -19   1   3     1718.97     1735.13     37.75 o
 -18   1   3      169.38      190.20     14.28 o
 -17   1   3     1159.90     1211.64     26.23 o
 -16   1   3      761.65      830.04     27.29 o
 -15   1   3      537.93      559.77     26.13 o
 -14   1   3       23.85       37.02      3.72 o
 -13   1   3     2542.03     2637.28     28.93 o
 -12   1   3     1654.65     1628.97     19.09 o
 -11   1   3     2127.76     2250.01     29.56 o
 -10   1   3       57.27       35.19      4.95 o
  -9   1   3      162.74      213.25     11.20 o
  -8   1   3     3398.65     3474.81     33.53 o
  -7   1   3      190.87      228.46      8.81 o
  -6   1   3     1363.74     1260.76     20.50 o
  -5   1   3      755.90      657.21     15.51 o
  -4   1   3     1744.63     1687.63     23.12 o
  -3   1   3    10428.38     9983.54     51.84 o
  -2   1   3     7584.43     7119.05     45.69 o
  -1   1   3    22424.52    19823.08     40.16 o
   0   1   3     9654.36     9418.57     60.43 o
   1   1   3       97.36      151.76      4.28 o
   2   1   3      158.84      154.55      2.53 o
   3   1   3     3141.45     2919.08     27.35 o
   4   1   3     1983.26     2094.84     11.11 o
   5   1   3     8822.07     8791.73     24.14 o
   6   1   3     1090.04     1207.97     11.80 o
   7   1   3     2281.86     2229.11     18.98 o
   8   1   3      237.74      237.35      6.63 o
   9   1   3     2576.85     2555.68     35.47 o
  10   1   3      133.08      137.36      9.97 o
  11   1   3     2106.44     2178.12     41.69 o
  12   1   3     2356.58     2471.89     29.00 o
  13   1   3       17.95       28.52      4.62 o
  14   1   3     2254.10     2372.25     37.32 o
  15   1   3     1257.32     1294.75     26.90 o
  16   1   3     1801.11     1848.78     45.40 o
  17   1   3      214.24      237.73     14.92 o
  18   1   3      806.28      785.38     16.41 o
  19   1   3      628.74      621.81     16.45 o
 -19   2   3       17.84       20.26      2.32 o
 -18   2   3     2256.81     2207.01     26.30 o
 -17   2   3      393.99      369.55     12.45 o
 -16   2   3     1626.86     1692.02     37.57 o
 -15   2   3        4.57        5.90      2.68 o
 -14   2   3        7.70       13.95      6.36 o
 -13   2   3        0.88        1.63      3.54 o
 -12   2   3     2287.51     2402.79     33.38 o
 -11   2   3      333.10      388.67     19.81 o
 -10   2   3      413.52      459.45     22.13 o
  -9   2   3      558.35      581.41     18.70 o
  -8   2   3      275.34      296.18     10.62 o
  -7   2   3      380.26      357.17     16.83 o
  -6   2   3      233.68      279.25     14.11 o
  -5   2   3     1112.85     1120.08     26.48 o
  -4   2   3      379.90      321.39     13.75 o
  -3   2   3      412.82      402.93     14.68 o
  -2   2   3     8134.24     8229.87     63.48 o
  -1   2   3      334.18      356.48     12.95 o
   0   2   3     1803.14     1613.77     31.76 o
   1   2   3       67.69       81.32      7.07 o
   2   2   3    10853.84    10486.43     45.34 o
   3   2   3     2197.29     2338.08     35.65 o
   4   2   3    15153.48    14796.82     50.57 o
   5   2   3       55.47       52.81      4.01 o
   6   2   3     2396.14     2186.08     26.29 o
   7   2   3       26.27       34.42      3.63 o
   8   2   3     2217.01     2173.33     28.75 o
   9   2   3      190.13      186.67      8.82 o
  10   2   3     2358.62     2440.89     26.85 o
  11   2   3      228.18      245.69     11.22 o
  12   2   3     1546.71     1720.92     45.06 o
  13   2   3      442.41      444.09     21.48 o
  14   2   3       60.29       60.79      7.85 o
  15   2   3        1.66        4.61      2.10 o
  16   2   3       44.12       46.48      3.88 o
  17   2   3     1811.46     1686.39     25.52 o
 -16   3   3      598.10      574.60     16.41 o
 -15   3   3       53.32       44.68      5.84 o
 -14   3   3     1348.09     1295.51     32.89 o
 -13   3   3      321.03      287.82     17.09 o
 -12   3   3      657.58      595.97     25.86 o
 -11   3   3      320.49      322.23     19.78 o
 -10   3   3     2672.14     2444.02     55.05 o
  -9   3   3      711.96      660.42     29.07 o
  -8   3   3     2495.01     2327.64     53.60 o
  -7   3   3       22.01       29.86      4.31 o
  -6   3   3     3258.59     3227.52     28.13 o
  -5   3   3       71.68       85.21      4.71 o
  -4   3   3     4916.85     4989.76     39.29 o
  -3   3   3      450.71      482.27      9.27 o
  -2   3   3     1559.44     1585.51     21.56 o
  -1   3   3       63.28       64.55      3.87 o
   0   3   3      816.25      829.50     15.19 o
   1   3   3       50.09       57.87      3.72 o
   2   3   3      660.74      684.60     12.54 o
   3   3   3      631.03      686.08     12.67 o
   4   3   3      206.44      227.48      8.57 o
   5   3   3       99.73      107.74      7.36 o
   6   3   3     1860.53     1864.34     29.94 o
   7   3   3     1200.43     1203.71     24.64 o
   8   3   3      499.78      485.38     23.19 o
   9   3   3      197.66      188.58     14.36 o
  10   3   3     1027.97      923.41     30.29 o
  11   3   3       14.51       14.75      4.46 o
  12   3   3      975.93      936.73     26.73 o
  13   3   3        4.47        4.85      2.72 o
  14   3   3     1871.62     1707.24     26.80 o
 -11   4   3     1226.75     1112.79     22.30 o
 -10   4   3       36.93       39.70      5.13 o
  -9   4   3     1405.94     1349.55     30.40 o
  -8   4   3      368.01      348.43     16.57 o
  -7   4   3      244.18      242.53     14.66 o
  -6   4   3      138.97      154.98     12.20 o
  -5   4   3     1021.30     1053.74     20.87 o
  -4   4   3      177.38      182.79      9.03 o
  -3   4   3      417.60      464.89     14.41 o
  -2   4   3       64.27       63.65      5.68 o
  -1   4   3     1104.38     1163.80     23.19 o
   0   4   3      788.26      871.46     27.43 o
   1   4   3      248.55      254.43     15.14 o
   2   4   3      504.25      541.15     14.45 o
   3   4   3      124.40      133.63      7.14 o
   4   4   3     1115.14     1186.86     31.69 o
   5   4   3      138.40      133.69     10.72 o
   6   4   3      978.66     1015.63     27.70 o
   7   4   3       12.18       17.23      4.15 o
   8   4   3      195.57      216.92     11.54 o
   9   4   3      787.91      770.38     19.51 o
  10   4   3      506.36      482.78     13.30 o
 -20   0   4      118.19      121.09      9.20 o
 -18   0   4      171.49      193.28     14.50 o
 -16   0   4     1037.32     1101.93     26.34 o
 -14   0   4      921.52     1036.26     34.93 o
 -12   0   4      184.02      202.02     12.37 o
 -10   0   4     1667.29     1760.42     32.22 o
  -8   0   4     4148.93     3933.83     47.50 o
  -6   0   4     9820.35     9940.60     45.12 o
  -4   0   4     6359.89     5952.16     23.91 o
   0   0   4    10054.43     9266.06    143.69 o
   2   0   4    15061.69    13676.41     27.90 o
   4   0   4    13799.71    13643.06    121.47 o
   6   0   4     6443.16     6889.88    164.19 o
   8   0   4      151.16      141.31      5.51 o
  10   0   4        0.96       25.04      4.14 o
  12   0   4     1936.74     2011.61     70.87 o
  14   0   4     7138.47     7166.46     97.47 o
  16   0   4     2507.05     2642.15     54.72 o
  18   0   4      767.17      870.97     24.65 o
 -21   1   4      494.11      500.68     20.97 o
 -20   1   4      724.63      716.66     21.36 o
 -19   1   4       29.16       26.64      5.55 o
 -18   1   4     1306.74     1354.24     37.52 o
 -17   1   4      585.99      597.47     26.82 o
 -16   1   4      377.86      423.27     16.09 o
 -15   1   4       85.98       78.52      7.28 o
 -14   1   4     5429.66     5751.06     38.78 o
 -13   1   4      567.09      588.96     13.72 o
 -12   1   4     2540.66     2534.43     32.76 o
 -11   1   4      400.99      411.02     16.91 o
 -10   1   4      663.31      592.51     19.39 o
  -9   1   4     2637.05     2701.35     24.06 o
  -8   1   4     3234.10     3393.30     34.74 o
  -7   1   4     3947.87     3956.42     37.84 o
  -6   1   4      601.86      622.12     15.09 o
  -5   1   4      578.75      607.77     14.62 o
  -4   1   4        9.13       13.22      1.70 o
  -3   1   4     2025.28     1733.69     33.07 o
  -2   1   4     2934.70     3059.33     19.33 o
  -1   1   4     6707.42     6463.65     21.19 o
   0   1   4     4569.35     4398.42     27.79 o
   1   1   4        5.80        9.96      1.86 o
   2   1   4      818.28      758.86      6.39 o
   3   1   4     2311.17     2227.48     14.75 o
   4   1   4      732.22      639.31      9.72 o
   5   1   4        2.20       12.98      1.74 o
   6   1   4     6693.90     6648.30     28.77 o
   7   1   4      124.19      144.18      4.89 o
   8   1   4     4626.18     4726.44     94.59 o
   9   1   4       56.43       82.25     10.98 o
  10   1   4     6871.21     6776.86     81.49 o
  11   1   4       82.98       76.23      4.43 o
  12   1   4     4555.44     4513.12     47.25 o
  13   1   4      134.87      147.40      9.56 o
  14   1   4     1154.70     1207.90     26.40 o
  15   1   4       19.07       28.80      4.28 o
  16   1   4       47.22       54.71      8.06 o
  17   1   4      138.68      156.12     11.66 o
  18   1   4      135.70      118.40      6.04 o
 -19   2   4     1052.82     1004.08     20.83 o
 -18   2   4       13.08       11.16      2.77 o
 -17   2   4     1143.93     1105.80     21.80 o
 -16   2   4        0.12        2.30      2.51 o
 -15   2   4     3473.47     3377.90     77.22 o
 -14   2   4      534.51      499.14     17.17 o
 -13   2   4     6817.76     6658.86    228.14 o
 -12   2   4     1439.30     1550.90     26.62 o
 -11   2   4     2070.59     2073.99     25.72 o
 -10   2   4      359.75      330.03     13.66 o
  -9   2   4     1807.59     1849.93     22.96 o
  -8   2   4      454.53      491.69     13.78 o
  -7   2   4     2556.82     2538.54     30.45 o
  -6   2   4       62.84       53.55      4.49 o
  -5   2   4       45.05       75.53      7.08 o
  -4   2   4      410.03      505.38     17.08 o
  -3   2   4      314.93      345.09     13.50 o
  -2   2   4     1960.64     1998.07     31.04 o
  -1   2   4      577.46      674.27     17.35 o
   0   2   4      734.32      684.86     19.87 o
   1   2   4     4756.76     4713.33     30.32 o
   2   2   4      528.91      634.68     10.11 o
   3   2   4     2899.73     2970.86     24.13 o
   4   2   4      603.55      630.77     10.71 o
   5   2   4     2930.88     2718.04     28.77 o
   6   2   4      571.56      611.51     14.25 o
   7   2   4     3935.63     3732.55     36.70 o
   8   2   4      128.16      116.07      5.47 o
   9   2   4     3740.59     3683.43     58.62 o
  10   2   4      416.30      448.56     21.72 o
  11   2   4     1410.64     1459.36     39.78 o
  12   2   4      304.33      302.06     18.12 o
  13   2   4     2344.17     2468.98     49.93 o
  14   2   4        0.18        7.29      3.50 o
  15   2   4      767.93      777.42     16.70 o
  16   2   4        2.14        5.90      1.75 o
 -16   3   4        7.09       11.40      3.06 o
 -15   3   4        3.12        7.21      3.11 o
 -14   3   4      167.48      144.14     11.43 o
 -13   3   4      172.58      149.47     12.67 o
 -12   3   4        6.72        6.43      4.00 o
 -11   3   4     1125.69      982.83     34.82 o
 -10   3   4       18.51       28.36      6.76 o
  -9   3   4      912.69      856.89     33.34 o
  -8   3   4     1938.27     1921.86     65.18 o
  -7   3   4     4081.95     4031.49     84.29 o
  -6   3   4      985.26     1030.98     15.97 o
  -5   3   4     3303.71     3298.99     28.29 o
  -4   3   4     1377.16     1461.91     16.71 o
  -3   3   4     4573.55     4518.70     29.09 o
  -2   3   4        5.24        2.93      1.57 o
  -1   3   4     2766.50     2795.54     22.28 o
   0   3   4      233.17      265.65      9.72 o
   1   3   4     4934.58     4983.67     35.07 o
   2   3   4      679.46      710.14     15.28 o
   3   3   4     1667.11     1654.19     29.20 o
   4   3   4      661.42      642.45     26.39 o
   5   3   4     1867.48     1864.84     45.59 o
   6   3   4      100.35      103.15     11.22 o
   7   3   4       62.77       62.42      8.77 o
   8   3   4      175.56      170.05     14.03 o
   9   3   4       76.99       85.29      9.90 o
  10   3   4      143.98      137.64     11.81 o
  11   3   4       16.10       16.67      4.59 o
  12   3   4       54.05       44.68      6.16 o
  13   3   4      216.34      218.67     11.23 o
  14   3   4      247.92      245.91      9.78 o
 -12   4   4        0.94        4.83      1.73 o
 -11   4   4      332.00      299.01     12.16 o
 -10   4   4       16.48       24.95      4.37 o
  -9   4   4      786.49      701.17     22.48 o
  -8   4   4      492.08      483.57     19.79 o
  -7   4   4        5.56        8.71      3.85 o
  -6   4   4     1934.47     1953.05     42.76 o
  -5   4   4        7.43       18.29      3.40 o
  -4   4   4     1384.61     1462.79     25.21 o
  -3   4   4        0.87        5.77      4.27 o
  -2   4   4      528.95      591.19     17.41 o
  -1   4   4      277.39      299.20     11.90 o
   0   4   4      834.26      876.91     27.55 o
   1   4   4       31.18       31.46      6.11 o
   2   4   4     1659.32     1768.20     39.46 o
   3   4   4        4.04        9.35      4.23 o
   4   4   4       15.90       23.20      5.36 o
   5   4   4      882.99      898.45     26.47 o
   6   4   4      189.01      204.72     12.30 o
   7   4   4      431.25      440.84     16.94 o
   8   4   4       32.72       32.51      4.63 o
   9   4   4       64.54       70.28      5.78 o
 -21   0   5      264.46      242.61     10.61 o
 -19   0   5     7847.16     7967.43     84.07 o
 -17   0   5     3946.39     3992.39     67.99 o
 -15   0   5      141.02      200.71     27.45 o
 -13   0   5     1381.22     1464.49     25.82 o
 -11   0   5      128.11      127.51      9.38 o
  -9   0   5      200.48      315.81     12.78 o
  -7   0   5      530.39      647.03     25.14 o
  -5   0   5    10193.93     9372.60     62.42 o
  -3   0   5    17711.88    16012.45    196.86 o
  -1   0   5     5777.50     5377.43     15.61 o
   1   0   5    12169.82    11480.26    176.18 o
   3   0   5     5835.54     5574.73     21.09 o
   5   0   5    18197.50    17863.96     48.23 o
   7   0   5     3138.83     3024.92     36.99 o
   9   0   5     1333.06     1275.91     27.23 o
  11   0   5     1207.66     1291.96     31.83 o
  13   0   5     3695.24     3833.85     70.82 o
  15   0   5      439.49      467.38     24.15 o
  17   0   5      284.64      285.35     15.63 o
 -21   1   5       80.03       74.14      4.19 o
 -20   1   5      324.77      319.84     14.65 o
 -19   1   5       53.50       46.46      7.03 o
 -18   1   5      745.81      794.50     29.13 o
 -17   1   5     1220.90     1243.82     38.63 o
 -16   1   5       11.29       19.81      5.75 o
 -15   1   5     2769.66     2804.01     40.82 o
 -14   1   5     1027.04     1084.42     16.84 o
 -13   1   5     2129.37     2237.69     23.37 o
 -12   1   5      962.82      989.57     43.39 o
 -11   1   5     1053.37      979.64     26.31 o
 -10   1   5       20.19       19.81      3.89 o
  -9   1   5     5336.52     5414.48     58.96 o
  -8   1   5     1879.52     2150.16     29.42 o
  -7   1   5    12098.88    12502.47     70.10 o
  -6   1   5       66.10       86.21      5.92 o
  -5   1   5     4396.60     4356.60     40.75 o
  -4   1   5     1112.93     1014.71     28.16 o
  -3   1   5     9095.46     9065.12     28.73 o
  -2   1   5     3212.41     3080.68     18.14 o
  -1   1   5       28.91       40.68      1.80 o
   0   1   5     6253.91     6003.81     23.71 o
   1   1   5        4.40        4.93      0.76 o
   2   1   5     5466.64     5230.20     22.24 o
   3   1   5       86.08       87.74      2.82 o
   4   1   5     3196.22     3046.83     15.37 o
   5   1   5      463.28      450.76      7.33 o
   6   1   5     1148.36     1079.67     23.46 o
   7   1   5     4153.32     4113.35     86.25 o
   8   1   5     2186.10     2115.74     25.31 o
   9   1   5     1289.05     1250.13     23.18 o
  10   1   5      363.46      363.41     12.53 o
  11   1   5      231.86      234.97      8.66 o
  12   1   5      445.90      419.47     15.70 o
  13   1   5      381.39      415.25     15.69 o
  14   1   5        3.68        9.14      3.10 o
  15   1   5     4535.44     4634.71     47.92 o
  16   1   5       15.40       25.99      5.83 o
  17   1   5     1502.69     1545.38     33.88 o
  18   1   5       62.93       55.01      3.82 o
 -19   2   5      138.57      131.07      8.43 o
 -18   2   5      146.26      139.90      7.10 o
 -17   2   5       11.41        9.22      2.75 o
 -16   2   5     1149.91     1150.16     24.30 o
 -15   2   5      444.61      470.27     16.32 o
 -14   2   5      575.01      595.48     18.73 o
 -13   2   5      176.98      161.10      9.93 o
 -12   2   5     2617.76     2662.88     31.09 o
 -11   2   5       14.89       52.26     20.07 o
 -10   2   5     5723.11     5710.54    156.15 o
  -9   2   5      243.68      246.72      8.55 o
  -8   2   5     5186.80     5166.86     68.97 o
  -7   2   5      132.64      137.37      7.30 o
  -6   2   5      441.98      374.69     25.32 o
  -5   2   5      676.31      738.21     25.61 o
  -4   2   5     4208.69     4249.06     36.23 o
  -3   2   5      214.87      203.46      7.75 o
  -2   2   5     6263.15     6360.11    101.38 o
  -1   2   5     4973.50     5222.90     67.81 o
   0   2   5     1702.36     1696.60     18.53 o
   1   2   5       41.33       39.06      3.67 o
   2   2   5        0.52        2.35      1.20 o
   3   2   5      845.05      868.23     12.76 o
   4   2   5        0.53       13.37      2.01 o
   5   2   5      603.24      527.40     12.98 o
   6   2   5      339.71      325.12     10.60 o
   7   2   5      157.16      135.20      5.90 o
   8   2   5     2745.57     2629.16     43.43 o
   9   2   5      173.58      178.68      7.01 o
  10   2   5     3447.39     3367.41     60.37 o
  11   2   5      257.90      258.71     17.04 o
  12   2   5     3420.32     3596.75     61.81 o
  13   2   5      236.33      209.49     14.56 o
  14   2   5     1593.61     1607.61     36.74 o
  15   2   5      205.60      205.93      8.16 o
  16   2   5     1476.34     1284.84     16.14 o
 -17   3   5        5.93        9.53      2.25 o
 -16   3   5      410.42      378.88     14.55 o
 -15   3   5      647.17      569.82     20.42 o
 -14   3   5      228.74      205.53     13.73 o
 -13   3   5       39.67       40.70      7.10 o
 -12   3   5      748.09      671.11     28.07 o
 -11   3   5       93.40       85.02     10.83 o
 -10   3   5        3.34       17.01      5.65 o
  -9   3   5     1448.07     1306.12     41.31 o
  -8   3   5      272.20      278.63     12.18 o
  -7   3   5       91.00       93.39     11.03 o
  -6   3   5      165.68      162.92      7.38 o
  -5   3   5       44.10       49.44      3.90 o
  -4   3   5      595.45      578.10     12.16 o
  -3   3   5      759.78      765.08     13.94 o
  -2   3   5      315.65      313.20      8.82 o
  -1   3   5       82.20      110.64      5.29 o
   0   3   5     3953.15     4014.87     35.68 o
   1   3   5       21.69       23.60      2.78 o
   2   3   5     3665.19     3718.92     43.71 o
   3   3   5       17.15       19.79      5.51 o
   4   3   5     4312.52     4285.78     44.53 o
   5   3   5      118.50      132.14     12.49 o
   6   3   5     2819.89     2697.50     55.67 o
   7   3   5        4.24        7.65      3.96 o
   8   3   5     3883.55     3587.48     63.08 o
   9   3   5        5.21        8.72      4.02 o
  10   3   5     1129.72     1086.99     32.17 o
  11   3   5      677.85      644.18     23.22 o
  12   3   5      918.12      875.79     24.56 o
  13   3   5      351.91      357.57     13.59 o
 -12   4   5      370.75      330.71     11.14 o
 -11   4   5      379.55      336.87     13.14 o
 -10   4   5      245.85      232.42     12.12 o
  -9   4   5      443.45      404.35     17.19 o
  -8   4   5      364.93      335.86     16.62 o
  -7   4   5        4.76       12.58      4.34 o
  -6   4   5      696.20      684.89     15.94 o
  -5   4   5      676.29      705.61     13.40 o
  -4   4   5      171.04      183.34      7.08 o
  -3   4   5     1548.42     1645.84     27.02 o
  -2   4   5      221.79      242.98     10.67 o
  -1   4   5     1814.67     1918.66     29.64 o
   0   4   5      667.57      681.91     24.12 o
   1   4   5      777.79      867.09     27.30 o
   2   4   5       69.51       73.23      8.50 o
   3   4   5     1491.07     1557.33     35.96 o
   4   4   5      162.04      187.18     12.34 o
   5   4   5      234.73      248.03     13.66 o
   6   4   5       37.12       37.75      5.42 o
   7   4   5      282.81      317.78     13.85 o
   8   4   5       72.74       73.86      6.23 o
   9   4   5      489.82      526.07     14.20 o
 -20   0   6     1746.77     1765.45     35.15 o
 -18   0   6      398.52      436.40     21.66 o
 -16   0   6     2214.15     2323.83     52.46 o
 -14   0   6    10831.77    11207.06    132.10 o
 -12   0   6     2589.35     2725.36     44.86 o
 -10   0   6        8.93       38.89      4.97 o
  -8   0   6     8945.85     9733.26     40.77 o
  -6   0   6        1.74       49.88     41.14 o
  -4   0   6      775.29      698.71      9.25 o
  -2   0   6       40.99       55.35      3.94 o
   0   0   6     7322.70     6753.51     29.31 o
   2   0   6     5648.78     5612.17     92.21 o
   4   0   6     2577.61     2386.82     28.91 o
   6   0   6     4254.47     3967.74     41.86 o
   8   0   6     6640.83     6286.42     59.31 o
  10   0   6     6417.44     6642.55     73.93 o
  12   0   6     3217.07     3217.24     64.53 o
  14   0   6     3271.14     3312.44     65.06 o
  16   0   6     1118.29     1240.10     34.48 o
  18   0   6       23.83       38.70      4.54 o
 -21   1   6     1405.85     1375.35     39.15 o
 -20   1   6       12.68       14.79      3.85 o
 -19   1   6      914.43      886.28     28.16 o
 -18   1   6       70.13       75.41      9.49 o
 -17   1   6      107.16      107.79     11.73 o
 -16   1   6      390.59      401.65     22.39 o
 -15   1   6     2793.75     2806.93     58.91 o
 -14   1   6      447.34      466.61     11.00 o
 -13   1   6     1938.53     2081.43     25.39 o
 -12   1   6     2016.54     2100.32     32.07 o
 -11   1   6      744.35      791.40     23.64 o
 -10   1   6     2658.23     2688.59     41.52 o
  -9   1   6     2284.60     2457.32     24.78 o
  -8   1   6     1025.33      890.68     19.81 o
  -7   1   6     1386.90     1489.12     25.62 o
  -6   1   6     2788.00     2763.13     34.77 o
  -5   1   6      418.39      475.92     14.17 o
  -4   1   6     7734.14     7632.36     79.16 o
  -3   1   6      218.42      216.59      4.69 o
  -2   1   6    11299.75    10842.99     30.60 o
  -1   1   6     1178.14     1157.40     11.31 o
   0   1   6     3615.40     3341.73     57.43 o
   1   1   6      646.00      619.89      6.69 o
   2   1   6     2760.98     2689.29     14.22 o
   3   1   6     3762.67     3928.27     17.76 o
   4   1   6     1404.02     1372.39     10.88 o
   5   1   6     1365.32     1384.93     13.43 o
   6   1   6     1107.08     1128.32     17.05 o
   7   1   6     4730.62     4745.77     40.68 o
   8   1   6      815.13      894.17     24.76 o
   9   1   6     2819.31     2883.46     34.34 o
  10   1   6      449.02      466.73     14.45 o
  11   1   6     1022.97     1126.84     34.61 o
  12   1   6      434.39      414.93     15.73 o
  13   1   6      777.58      751.29     20.76 o
  14   1   6     1246.36     1300.24     26.14 o
  15   1   6      343.70      356.29     12.72 o
  16   1   6     2221.53     2323.29     45.53 o
  17   1   6       33.83       38.25      5.27 o
 -20   2   6        1.39        3.48      1.60 o
 -19   2   6      271.27      251.69      8.10 o
 -18   2   6       12.36       12.63      2.60 o
 -17   2   6       13.66        9.07      2.76 o
 -16   2   6      413.11      399.59     14.39 o
 -15   2   6        2.22        8.20      7.11 o
 -14   2   6      667.10      673.93     19.81 o
 -13   2   6       76.54       87.96      7.39 o
 -12   2   6      282.11      310.06      9.12 o
 -11   2   6     1445.53     1482.88     19.45 o
 -10   2   6      111.30      119.07      8.22 o
  -9   2   6     4078.97     4106.14     29.29 o
  -8   2   6       43.22       55.70      4.92 o
  -7   2   6     5936.26     5917.71     47.30 o
  -6   2   6      267.47      283.65     10.09 o
  -5   2   6    11531.19    11679.82    107.52 o
  -4   2   6      848.94      951.14     32.01 o
  -3   2   6     3604.67     3398.39     76.88 o
  -2   2   6     1239.52     1399.64     34.30 o
  -1   2   6     4207.39     4108.24     52.46 o
   0   2   6      152.90      140.88      5.71 o
   1   2   6     2181.35     2122.23     22.81 o
   2   2   6      217.04      234.76      6.67 o
   3   2   6     2975.82     2904.71     29.63 o
   4   2   6       34.66       43.20      4.31 o
   5   2   6      404.86      371.67     11.60 o
   6   2   6      303.95      288.24      8.52 o
   7   2   6       58.00       61.68      4.12 o
   8   2   6     1933.88     1998.49     23.10 o
   9   2   6       69.68       79.25      5.98 o
  10   2   6     1943.08     1934.32     40.79 o
  11   2   6       62.32       93.95     10.65 o
  12   2   6       10.49       16.06      5.05 o
  13   2   6     1528.21     1561.03     38.12 o
  14   2   6      900.35      895.31     26.37 o
  15   2   6      609.55      597.77     12.65 o
 -17   3   6     1714.53     1554.66     24.37 o
 -16   3   6      116.12      109.21      8.05 o
 -15   3   6      471.14      452.65     18.25 o
 -14   3   6       86.26       84.46      9.02 o
 -13   3   6     2461.25     2251.95     48.48 o
 -12   3   6       47.35       59.42      8.89 o
 -11   3   6     1631.46     1475.33     42.75 o
 -10   3   6      419.87      405.74     22.99 o
  -9   3   6     3165.00     2963.23     61.27 o
  -8   3   6        3.57       24.59     14.55 o
  -7   3   6      235.46      234.53     11.15 o
  -6   3   6      182.98      188.90      9.96 o
  -5   3   6      102.58      126.46      8.18 o
  -4   3   6      537.22      543.18     11.88 o
  -3   3   6      733.14      789.06     14.21 o
  -2   3   6       72.04       80.31      4.65 o
  -1   3   6       31.36       43.45      4.04 o
   0   3   6      683.56      705.36     13.22 o
   1   3   6     1888.80     1876.86     21.53 o
   2   3   6     1117.23     1143.43     24.43 o
   3   3   6     1566.68     1565.36     27.58 o
   4   3   6       31.26       33.35      4.83 o
   5   3   6     1772.72     1734.88     28.94 o
   6   3   6      124.09      128.91      7.93 o
   7   3   6     1314.50     1236.86     37.15 o
   8   3   6      380.00      380.41     20.25 o
   9   3   6      989.04      991.71     31.41 o
  10   3   6       38.60       32.71      6.16 o
  11   3   6     1476.69     1453.18     33.46 o
  12   3   6       12.82       14.99      3.58 o
  13   3   6      894.13      917.85     20.17 o
 -12   4   6      264.46      245.23      9.68 o
 -11   4   6        3.77        6.61      2.57 o
 -10   4   6       66.65       85.29      7.57 o
  -9   4   6      999.08      915.08     15.92 o
  -8   4   6      378.36      362.31     10.86 o
  -7   4   6     1646.40     1595.19     23.86 o
  -6   4   6      148.64      158.10      7.98 o
  -5   4   6      497.47      530.79     11.75 o
  -4   4   6      136.93      142.16      7.97 o
  -3   4   6      280.17      311.04     11.74 o
  -2   4   6       13.58       15.15      3.31 o
  -1   4   6      632.54      683.79     23.69 o
   0   4   6       52.69       60.99      7.55 o
   1   4   6      907.92      945.74     27.90 o
   2   4   6     1689.33     1814.04     38.13 o
   3   4   6      136.34      139.54     10.75 o
   4   4   6      846.84      902.06     25.77 o
   5   4   6        7.92       10.93      3.64 o
   6   4   6     3148.32     3233.92     44.05 o
   7   4   6      143.85      152.04      9.02 o
   8   4   6      772.13      845.60     18.90 o
 -21   0   7       40.42       31.19      4.28 o
 -19   0   7      196.01      205.63     13.79 o
 -17   0   7     1561.16     1637.30     43.47 o
 -15   0   7     4548.49     4889.90     74.31 o
 -13   0   7     2423.93     2405.57     41.27 o
 -11   0   7     4158.23     4335.94     54.26 o
  -9   0   7    19785.21    20815.30     89.67 o
  -7   0   7     3785.40     3734.62     25.75 o
  -5   0   7      793.05      651.04      9.89 o
  -3   0   7     8760.26     8541.09     30.84 o
  -1   0   7     1580.55     1635.20     36.75 o
   1   0   7      701.52      659.66     13.65 o
   3   0   7      452.99      498.66     13.56 o
   5   0   7    14023.99    15054.26     81.46 o
   7   0   7     3019.24     2873.58     39.38 o
   9   0   7     3323.08     3187.47     71.79 o
  11   0   7     3208.10     3086.66     55.61 o
  13   0   7      697.78      780.69     32.07 o
  15   0   7     1377.19     1457.06     39.43 o
  17   0   7     1646.58     1626.92     30.38 o
 -21   1   7     1193.77     1171.02     23.57 o
 -20   1   7        0.58        1.38      2.46 o
 -19   1   7     1610.01     1697.93     39.01 o
 -18   1   7        1.11        2.27      3.46 o
 -17   1   7     1216.41     1248.41     38.31 o
 -16   1   7     2615.40     2642.80     56.97 o
 -15   1   7      885.18      822.35     31.77 o
 -14   1   7     1248.19     1290.48     20.93 o
 -13   1   7      179.31      194.78      9.61 o
 -12   1   7      494.04      486.47     14.49 o
 -11   1   7        0.10       11.00      3.39 o
 -10   1   7     3937.66     4078.52     32.82 o
  -9   1   7        7.27        9.92      4.12 o
  -8   1   7     1093.43     1009.49     22.39 o
  -7   1   7     3920.41     4152.02     44.70 o
  -6   1   7     2289.05     2290.50     33.04 o
  -5   1   7     2987.44     2831.60     36.65 o
  -4   1   7     3701.36     3820.21     26.44 o
  -3   1   7     3586.48     3492.71     19.42 o
  -2   1   7       16.86       13.22      1.40 o
  -1   1   7     2676.24     2503.82     21.43 o
   0   1   7       37.63       41.04      2.19 o
   1   1   7     8808.74     8670.44     97.90 o
   2   1   7       51.55       61.12      2.65 o
   3   1   7    12801.62    12967.82     42.31 o
   4   1   7      242.41      301.14      5.75 o
   5   1   7     3864.93     3724.35     38.09 o
   6   1   7      158.90      135.61      9.10 o
   7   1   7      384.72      297.71     14.22 o
   8   1   7     1724.91     1765.12     26.13 o
   9   1   7     1184.35     1198.39     23.47 o
  10   1   7     1591.90     1600.09     46.27 o
  11   1   7       52.74       44.74      7.51 o
  12   1   7     1307.92     1301.63     41.77 o
  13   1   7       95.21       94.49     11.56 o
  14   1   7     2130.52     2159.08     50.58 o
  15   1   7      250.63      246.59     16.06 o
  16   1   7      964.20      954.85     27.09 o
  17   1   7      227.88      246.26      8.73 o
 -20   2   7      831.49      745.19     16.68 o
 -19   2   7      197.75      206.14      7.42 o
 -18   2   7     1452.19     1334.74     21.84 o
 -17   2   7        1.06        4.66      3.48 o
 -16   2   7      252.19      266.45     11.80 o
 -15   2   7      921.59      877.51     23.47 o
 -14   2   7      499.83      517.57     17.35 o
 -13   2   7      769.74      726.50     20.46 o
 -12   2   7       94.65      101.15      7.75 o
 -11   2   7      293.79      289.28      8.64 o
 -10   2   7        2.94        6.38      1.77 o
  -9   2   7      133.10      153.50      5.81 o
  -8   2   7       57.14       56.58      3.93 o
  -7   2   7     1688.47     1694.49     32.93 o
  -6   2   7     1071.31     1017.17     19.12 o
  -5   2   7      243.62      260.53     14.38 o
  -4   2   7     3695.45     3677.86     64.08 o
  -3   2   7       22.89       37.19      3.41 o
  -2   2   7     4281.41     4076.12     53.39 o
  -1   2   7       77.50       94.05      4.82 o
   0   2   7     4317.61     4101.86     32.35 o
   1   2   7     1477.62     1611.42     20.85 o
   2   2   7     3600.85     3387.86     38.14 o
   3   2   7       97.73      117.50      5.03 o
   4   2   7     4713.91     4536.23     73.54 o
   5   2   7      448.23      479.36     10.93 o
   6   2   7     3532.83     3465.23     30.02 o
   7   2   7      251.95      247.07      7.13 o
   8   2   7     3526.05     3566.14     39.90 o
   9   2   7      284.30      252.70     10.78 o
  10   2   7     1213.52     1255.06     33.23 o
  11   2   7       32.21       43.39      7.39 o
  12   2   7      116.96      142.25     12.30 o
  13   2   7       10.00       10.63      3.74 o
  14   2   7       81.17       91.77      8.20 o
  15   2   7      511.51      461.14     14.60 o
 -17   3   7       46.58       51.50      4.67 o
 -16   3   7      920.93      823.50     21.64 o
 -15   3   7        1.78        5.53      2.97 o
 -14   3   7     1074.59      965.88     29.17 o
 -13   3   7      871.96      776.43     28.24 o
 -12   3   7      975.26      899.77     31.94 o
 -11   3   7       21.16       28.53      6.90 o
 -10   3   7     1647.20     1593.86     44.42 o
  -9   3   7      239.87      229.18     17.23 o
  -8   3   7     1471.06     1405.97     45.06 o
  -7   3   7      104.15      108.51      7.74 o
  -6   3   7     2045.43     1958.63     31.67 o
  -5   3   7      139.21      134.28      7.11 o
  -4   3   7     1006.16      991.06     18.74 o
  -3   3   7       71.50       65.44      4.34 o
  -2   3   7     1642.05     1632.86     20.29 o
  -1   3   7      393.93      425.33     10.44 o
   0   3   7        5.89       12.29      2.95 o
   1   3   7     2657.25     2739.56     30.53 o
   2   3   7      154.39      190.32     14.30 o
   3   3   7        4.22       19.65      6.59 o
   4   3   7      637.70      662.26     18.25 o
   5   3   7        6.15       10.84      2.92 o
   6   3   7      283.19      302.70     15.40 o
   7   3   7      179.18      204.82     10.45 o
   8   3   7     1283.33     1279.49     36.02 o
   9   3   7      403.57      376.74     18.93 o
  10   3   7     2015.05     2084.87     41.43 o
  11   3   7       20.93       32.57      5.24 o
  12   3   7     2928.56     3021.34     40.02 o
  13   3   7       61.29       63.17      4.85 o
 -12   4   7      125.43      104.67      6.38 o
 -11   4   7     3834.69     3340.37     40.54 o
 -10   4   7       56.20       46.74      3.78 o
  -9   4   7      997.23      945.04     16.43 o
  -8   4   7      262.54      254.63      9.23 o
  -7   4   7      772.71      760.34     16.64 o
  -6   4   7        1.49        6.05      1.90 o
  -5   4   7      497.48      513.15     11.48 o
  -4   4   7      171.51      187.35      8.91 o
  -3   4   7      767.58      839.65     18.74 o
  -2   4   7      290.56      324.86     11.84 o
  -1   4   7      185.62      193.75     12.47 o
   0   4   7      594.24      605.04     17.69 o
   1   4   7        8.16       15.64      4.40 o
   2   4   7     1055.81     1152.10     29.32 o
   3   4   7      508.34      506.47     19.05 o
   4   4   7      358.67      380.82     15.95 o
   5   4   7       31.37       40.67      5.36 o
   6   4   7      544.47      573.62     17.40 o
   7   4   7      163.90      188.76      9.16 o
   8   4   7      511.96      528.48     13.19 o
 -20   0   8      116.07      122.03      9.65 o
 -18   0   8      978.83      931.70     31.20 o
 -16   0   8        0.50        1.02      3.86 o
 -14   0   8      731.27      695.76     18.21 o
 -12   0   8     5861.92     6224.06     67.90 o
 -10   0   8     3457.02     3420.29     45.15 o
  -8   0   8     4057.33     4164.48     29.37 o
  -6   0   8     8128.54     8144.50     82.78 o
  -4   0   8     9605.87     9308.46     36.35 o
  -2   0   8     9145.77     8650.40     45.51 o
   0   0   8     2304.74     1927.59     18.67 o
   2   0   8     6977.94     7277.87     37.07 o
   4   0   8     2801.94     2997.38     37.02 o
   6   0   8        1.32        4.68      2.01 o
   8   0   8       70.68       87.23      6.60 o
  10   0   8      424.51      380.68     12.86 o
  12   0   8     2628.36     2746.39     60.03 o
  14   0   8     2857.14     2944.06     57.82 o
  16   0   8     2473.81     2592.66     42.10 o
 -21   1   8      364.63      380.95      9.75 o
 -20   1   8     2045.51     1978.94     37.56 o
 -19   1   8      214.02      198.80     13.64 o
 -18   1   8      213.69      245.71     16.38 o
 -17   1   8       15.95       25.50      6.53 o
 -16   1   8     1886.75     1953.84     48.65 o
 -15   1   8       82.96       83.09     10.59 o
 -14   1   8     3052.41     3246.89     33.13 o
 -13   1   8       13.90       22.56      3.62 o
 -12   1   8      669.45      657.03     16.83 o
 -11   1   8     2608.76     2746.68     44.51 o
 -10   1   8      542.22      601.79     13.01 o
  -9   1   8      166.84      121.52      5.92 o
  -8   1   8     1984.52     2118.95     23.97 o
  -7   1   8     2471.79     2420.58     35.99 o
  -6   1   8        0.25        8.33      2.66 o
  -5   1   8     8430.73     8497.05     42.77 o
  -4   1   8       12.65       21.95      4.52 o
  -3   1   8     3324.12     3342.69     19.22 o
  -2   1   8     1308.95     1333.17     27.69 o
  -1   1   8     3255.42     3129.14     25.97 o
   0   1   8     1742.40     1650.55     14.56 o
   1   1   8      481.65      428.85      7.48 o
   2   1   8     1517.26     1321.79     18.78 o
   3   1   8      264.44      223.23      4.76 o
   4   1   8     3528.99     3399.23     21.86 o
   5   1   8      192.86      207.69     11.34 o
   6   1   8     4171.40     3968.93     51.47 o
   7   1   8      344.80      381.06     10.29 o
   8   1   8     3254.40     3258.39     45.75 o
   9   1   8        5.51        8.14      2.42 o
  10   1   8     2318.92     2276.48     49.81 o
  11   1   8        8.98       21.78      5.52 o
  12   1   8     2964.12     3008.75     63.06 o
  13   1   8      699.55      700.53     29.79 o
  14   1   8      944.45      932.33     32.08 o
  15   1   8      127.85      133.80     11.23 o
  16   1   8       92.13      116.63      8.78 o
 -20   2   8       44.39       23.70      3.19 o
 -19   2   8     1127.53     1103.62     16.99 o
 -18   2   8       44.28       42.49      4.23 o
 -17   2   8      937.92      882.04     19.71 o
 -16   2   8      143.47      145.31      8.78 o
 -15   2   8     3654.19     3501.87     58.53 o
 -14   2   8      164.40      187.88     10.48 o
 -13   2   8     1892.75     1840.71     32.54 o
 -12   2   8      189.23      190.09     10.48 o
 -11   2   8     1700.85     1673.28     20.57 o
 -10   2   8      187.66      207.60      6.99 o
  -9   2   8     1429.15     1379.60     17.20 o
  -8   2   8      307.24      326.92      8.21 o
  -7   2   8      564.89      654.47     15.94 o
  -6   2   8      724.79      754.73     27.98 o
  -5   2   8        9.78       13.29      2.38 o
  -4   2   8     1546.61     1668.88     35.64 o
  -3   2   8      139.30      125.92      9.84 o
  -2   2   8      255.24      233.38      7.90 o
  -1   2   8     5409.91     5501.45     52.72 o
   0   2   8      440.04      424.38     11.10 o
   1   2   8     4449.50     4491.96     36.51 o
   2   2   8        4.99        7.73      2.11 o
   3   2   8     3931.45     3845.53     55.12 o
   4   2   8      306.96      277.69      8.46 o
   5   2   8     2583.78     2485.46     26.22 o
   6   2   8        1.23        9.88      2.62 o
   7   2   8     4996.89     4856.86     37.49 o
   8   2   8      172.23      180.73      9.37 o
   9   2   8     1435.73     1535.64     26.58 o
  10   2   8        4.77        7.40      3.40 o
  11   2   8     1586.79     1548.09     40.49 o
  12   2   8       71.82       66.86      8.43 o
  13   2   8     1528.13     1522.07     34.53 o
  14   2   8      157.12      132.32      8.99 o
  15   2   8      288.34      275.95     10.90 o
 -17   3   8      145.29      149.42      7.63 o
 -16   3   8      258.06      231.04     11.38 o
 -15   3   8        4.27       12.60      3.78 o
 -14   3   8        1.01        8.55      3.72 o
 -13   3   8     1300.16     1132.66     33.48 o
 -12   3   8      757.99      725.86     28.20 o
 -11   3   8      885.61      845.72     31.47 o
 -10   3   8      132.80      123.25     12.67 o
  -9   3   8     3396.58     3230.88     63.08 o
  -8   3   8        7.35       11.23      3.17 o
  -7   3   8     2356.83     2219.55     33.71 o
  -6   3   8      158.41      178.71     10.87 o
  -5   3   8     3599.31     3504.64     40.84 o
  -4   3   8       29.96       29.35      3.62 o
  -3   3   8     3790.36     3849.99     36.65 o
  -2   3   8      168.06      188.45      8.21 o
  -1   3   8     4574.93     4688.80     40.20 o
   0   3   8       65.37       62.64      6.09 o
   1   3   8      746.70      848.11     24.78 o
   2   3   8      346.57      366.67     19.64 o
   3   3   8      145.97      149.67     14.30 o
   4   3   8       46.89       67.65     17.83 o
   5   3   8       79.47       89.00      6.86 o
   6   3   8     1287.88     1318.47     26.69 o
   7   3   8        5.43       14.87      3.06 o
   8   3   8      568.27      566.99     23.12 o
   9   3   8       82.02       84.97      8.86 o
  10   3   8       41.74       48.56      6.36 o
  11   3   8      826.44      864.75     22.65 o
  12   3   8      206.34      235.30     10.13 o
 -12   4   8      274.79      262.60      9.56 o
 -11   4   8      427.92      396.10     13.65 o
 -10   4   8      555.45      501.36     11.14 o
  -9   4   8       56.00       54.68      4.15 o
  -8   4   8     1061.44     1041.01     25.05 o
  -7   4   8       85.02       83.65      5.66 o
  -6   4   8      909.78      929.06     14.78 o
  -5   4   8       19.74       19.01      2.59 o
  -4   4   8      618.18      648.81     18.61 o
  -3   4   8        0.45        4.54      2.32 o
  -2   4   8       61.41       78.54      7.90 o
  -1   4   8      134.57      145.05      7.31 o
   0   4   8     1951.37     1976.64     25.81 o
   1   4   8     1160.27     1142.33     19.83 o
   2   4   8      243.19      280.40     13.87 o
   3   4   8      323.24      350.81     14.99 o
   4   4   8     1229.12     1277.69     27.14 o
   5   4   8      183.46      201.24     10.30 o
   6   4   8        5.05       10.42      2.53 o
   7   4   8      264.94      286.07      9.84 o
 -21   0   9     2077.19     1970.84     30.89 o
 -19   0   9     1084.17     1139.12     31.93 o
 -17   0   9     2365.78     2318.46     50.73 o
 -15   0   9     2494.53     2599.67     53.69 o
 -13   0   9      272.54      283.41     18.82 o
 -11   0   9       63.09      108.29      8.67 o
  -9   0   9      914.20      972.89     15.23 o
  -7   0   9     6443.26     6741.39     37.81 o
  -5   0   9    13274.78    13639.82    340.60 o
  -3   0   9    21046.90    20456.05    243.26 o
  -1   0   9     1880.57     1574.80     17.98 o
   1   0   9    11172.77    11204.02    115.61 o
   3   0   9    11832.23    11861.59     75.09 o
   5   0   9     3599.77     3695.69     45.34 o
   7   0   9     4785.13     4871.70     42.82 o
   9   0   9      738.12      714.08     17.46 o
  11   0   9      265.51      229.59     17.49 o
  13   0   9      112.49       87.42     10.74 o
  15   0   9      311.61      338.21     16.46 o
 -21   1   9       17.14       19.17      2.43 o
 -20   1   9      367.95      393.11     21.95 o
 -19   1   9      243.84      250.05     15.32 o
 -18   1   9      257.29      265.95     16.99 o
 -17   1   9     1222.82     1252.70     38.12 o
 -16   1   9       21.94       34.48      7.15 o
 -15   1   9     1181.86     1133.07     37.02 o
 -14   1   9        0.77        4.98      1.80 o
 -13   1   9     2678.55     2762.66     44.35 o
 -12   1   9      524.89      526.65     15.18 o
 -11   1   9     4466.02     4375.12     55.73 o
 -10   1   9        1.74       38.82     22.90 o
  -9   1   9     5958.51     6194.20     42.62 o
  -8   1   9      238.76      231.94      8.17 o
  -7   1   9     4041.54     4129.08     33.40 o
  -6   1   9     1407.66     1391.87     28.39 o
  -5   1   9     3318.10     3459.86     27.90 o
  -4   1   9      638.63      607.08     11.84 o
  -3   1   9       92.64      145.38      6.42 o
  -2   1   9       86.13       48.30      7.46 o
  -1   1   9        7.00       24.60      9.68 o
   0   1   9     3817.20     3899.98     23.90 o
   1   1   9      241.64      285.92      6.52 o
   2   1   9     4125.60     4093.56     24.68 o
   3   1   9        3.04        5.86      1.40 o
   4   1   9     1492.72     1535.67     30.72 o
   5   1   9     4280.08     4391.71     54.21 o
   6   1   9      227.34      219.28      9.42 o
   7   1   9     2478.71     2560.15     35.22 o
   8   1   9      780.67      801.64     16.00 o
   9   1   9     2810.17     2743.00     54.83 o
  10   1   9      203.58      181.83     14.51 o
  11   1   9     1868.67     1961.45     46.45 o
  12   1   9       37.72       40.37      8.17 o
  13   1   9     1695.30     1667.84     44.23 o
  14   1   9       14.16       16.17      5.02 o
  15   1   9      606.78      644.69     22.01 o
  16   1   9      307.53      307.33     12.24 o
 -20   2   9        2.16        7.67      2.10 o
 -19   2   9      287.10      267.66      8.32 o
 -18   2   9     1788.19     1670.90     38.66 o
 -17   2   9        0.81        6.40      2.62 o
 -16   2   9     2635.73     2581.42     35.58 o
 -15   2   9      125.40      106.02      7.83 o
 -14   2   9     2055.48     2020.04     33.67 o
 -13   2   9       97.16       94.05      7.59 o
 -12   2   9     2423.67     2402.91     36.63 o
 -11   2   9       54.53       56.31      3.94 o
 -10   2   9     4745.82     4736.43     29.46 o
  -9   2   9        6.85       14.08      2.01 o
  -8   2   9      923.20      881.61     16.43 o
  -7   2   9      530.49      537.83     14.16 o
  -6   2   9     2183.49     2100.78     42.01 o
  -5   2   9      605.47      632.82     22.86 o
  -4   2   9      862.19      821.27     26.20 o
  -3   2   9      234.45      229.83     13.65 o
  -2   2   9      863.05      901.33     16.34 o
  -1   2   9       10.80       26.34      2.97 o
   0   2   9      362.94      404.55     11.25 o
   1   2   9       75.69       77.07      4.35 o
   2   2   9      114.05      121.47     10.47 o
   3   2   9     2223.36     2263.45     28.58 o
   4   2   9     1703.41     1633.75     25.80 o
   5   2   9     1132.32     1176.11     18.39 o
   6   2   9     1599.63     1575.59     21.65 o
   7   2   9       11.32       18.77      3.49 o
   8   2   9      739.44      751.64     19.01 o
   9   2   9       73.30       80.66      8.85 o
  10   2   9     2911.44     3061.40     50.95 o
  11   2   9      339.05      315.54     17.95 o
  12   2   9     3449.79     3288.18     53.42 o
  13   2   9       35.86       44.43      5.94 o
  14   2   9     1638.06     1741.29     91.71 o
 -17   3   9       76.19       73.30      5.25 o
 -16   3   9      379.85      342.66     13.50 o
 -15   3   9        5.15        4.87      2.73 o
 -14   3   9       91.84       73.46      8.05 o
 -13   3   9      187.08      170.47     12.87 o
 -12   3   9       74.75       63.24      8.57 o
 -11   3   9      341.12      334.25     19.50 o
 -10   3   9     1221.57     1135.43     36.23 o
  -9   3   9       33.96       37.84      7.44 o
  -8   3   9      675.84      679.51     18.47 o
  -7   3   9      157.38      158.89      9.10 o
  -6   3   9     1054.96     1058.90     19.50 o
  -5   3   9      525.97      518.07     13.70 o
  -4   3   9      951.99      905.03     21.98 o
  -3   3   9      233.72      234.02      9.14 o
  -2   3   9     3607.80     3649.15     35.61 o
  -1   3   9        6.67       14.86      2.87 o
   0   3   9     2194.69     2263.58     24.04 o
   1   3   9     1302.57     1344.53     36.58 o
   2   3   9     4463.51     4495.28     47.97 o
   3   3   9        4.32        7.94      2.81 o
   4   3   9      783.50      783.72     19.84 o
   5   3   9       35.20       46.23      5.04 o
   6   3   9     2087.94     2067.91     30.36 o
   7   3   9       43.50       60.30      6.67 o
   8   3   9      926.61      962.17     28.41 o
   9   3   9      263.34      287.01     14.69 o
  10   3   9      949.94      994.10     24.88 o
  11   3   9      898.37      902.28     20.77 o
 -11   4   9       82.39       72.63      5.63 o
 -10   4   9      184.78      161.14      6.09 o
  -9   4   9       12.64       12.67      2.25 o
  -8   4   9       41.87       46.52      4.02 o
  -7   4   9      224.16      223.25      8.77 o
  -6   4   9       93.39       88.02      5.84 o
  -5   4   9      578.19      602.20     14.47 o
  -4   4   9      178.80      187.96      8.32 o
  -3   4   9     1517.61     1618.04     32.27 o
  -2   4   9      360.63      352.78     13.51 o
  -1   4   9     1795.03     1828.78     35.00 o
   0   4   9       16.59       19.84      3.03 o
   1   4   9     1051.17     1050.51     17.45 o
   2   4   9       45.73       48.43      3.81 o
   3   4   9      378.37      410.32     14.88 o
   4   4   9       12.74       16.82      3.34 o
   5   4   9      350.60      362.11     12.16 o
   6   4   9       17.01       22.29      2.89 o
 -20   0  10     1029.32     1061.06     27.16 o
 -18   0  10     2035.14     2224.41     47.28 o
 -16   0  10     3623.37     3489.75     62.82 o
 -14   0  10      477.27      540.55     23.97 o
 -12   0  10     2596.91     2720.18     33.27 o
 -10   0  10     1092.02     1068.45     16.74 o
  -8   0  10       10.66       47.72     34.85 o
  -6   0  10     1628.10     2016.36     31.48 o
  -4   0  10      156.47      241.28     11.36 o
  -2   0  10     4642.48     4845.02     59.91 o
   0   0  10     8607.28     8587.57     67.64 o
   2   0  10     3631.03     3439.42     41.53 o
   4   0  10     1451.37     1229.01     26.66 o
   6   0  10     7499.49     7239.60     66.23 o
   8   0  10     6357.01     6191.73    110.41 o
  10   0  10     1187.35     1188.95     36.37 o
  12   0  10     4408.92     4249.08     71.99 o
  14   0  10      525.68      533.49     21.78 o
 -21   1  10      412.79      418.98      9.81 o
 -20   1  10        0.40        1.33      1.84 o
 -19   1  10     1231.60     1172.14     32.12 o
 -18   1  10      104.85      133.46     12.20 o
 -17   1  10     1525.37     1589.16     42.48 o
 -16   1  10      856.72      855.42     32.09 o
 -15   1  10      908.39      902.80     33.10 o
 -14   1  10     1109.72     1072.58     35.39 o
 -13   1  10      424.77      447.16     14.52 o
 -12   1  10     2093.40     2138.14     30.73 o
 -11   1  10      743.91      715.73     17.16 o
 -10   1  10     1950.90     1925.73     24.59 o
  -9   1  10      216.55      234.53      8.49 o
  -8   1  10     2490.39     2347.16     26.18 o
  -7   1  10      494.49      518.38     12.02 o
  -6   1  10     1249.46     1147.89     13.63 o
  -5   1  10      847.47      964.40     24.40 o
  -4   1  10     9407.71     9564.15     87.39 o
  -3   1  10        1.47        9.92      1.97 o
  -2   1  10     3817.12     3771.26     31.54 o
  -1   1  10     3090.38     3077.13     30.22 o
   0   1  10     1187.59     1150.22     13.71 o
   1   1  10     2098.87     2256.23     31.23 o
   2   1  10      679.82      605.76     11.27 o
   3   1  10     1988.71     2047.95     34.12 o
   4   1  10       15.89       17.40      3.91 o
   5   1  10     3668.86     3843.28     35.46 o
   6   1  10      321.65      379.37     10.73 o
   7   1  10     2428.26     2566.17     29.86 o
   8   1  10       16.60       12.37      4.68 o
   9   1  10       45.39       81.89      9.96 o
  10   1  10      730.69      817.63     30.24 o
  11   1  10      780.95      727.66     28.12 o
  12   1  10      652.90      623.58     27.70 o
  13   1  10      486.89      508.34     23.25 o
  14   1  10     1421.59     1410.20     34.38 o
  15   1  10        7.03        8.99      3.05 o
 -19   2  10       35.49       31.20      3.01 o
 -18   2  10      765.01      725.10     15.57 o
 -17   2  10       44.61       45.81      4.67 o
 -16   2  10      230.69      224.45     10.44 o
 -15   2  10      147.45      141.83      8.77 o
 -14   2  10      112.47      111.54      8.08 o
 -13   2  10      686.42      739.20     20.36 o
 -12   2  10      241.15      229.33     11.35 o
 -11   2  10     2678.25     2688.92     29.58 o
 -10   2  10       60.56       63.88      3.98 o
  -9   2  10     2995.67     2852.77     25.02 o
  -8   2  10      322.55      341.23     21.21 o
  -7   2  10     5590.60     5387.09     45.55 o
  -6   2  10       48.88       59.22      4.89 o
  -5   2  10     4294.87     4149.92     59.65 o
  -4   2  10       47.41       53.13      7.03 o
  -3   2  10     4863.00     4667.72     62.38 o
  -2   2  10      270.72      260.41      9.23 o
  -1   2  10     2819.21     2734.50     25.45 o
   0   2  10      172.06      187.92      5.90 o
   1   2  10     3526.72     3485.71     27.23 o
   2   2  10      252.90      241.45      6.92 o
   3   2  10      133.53      127.97      6.11 o
   4   2  10     1422.32     1374.57     20.16 o
   5   2  10       29.85       89.64     13.46 o
   6   2  10      114.67      118.60      7.97 o
   7   2  10      910.27      868.25     20.95 o
   8   2  10      480.47      509.80     15.78 o
   9   2  10     1004.11      948.66     28.95 o
  10   2  10      555.86      540.69     23.86 o
  11   2  10      596.24      577.12     23.29 o
  12   2  10       89.56       92.80      8.68 o
  13   2  10      373.77      406.79     12.06 o
 -17   3  10      407.24      312.91     10.32 o
 -16   3  10      131.81      110.05      7.42 o
 -15   3  10     1381.84     1213.28     27.55 o
 -14   3  10       12.93       18.25      4.33 o
 -13   3  10     1010.51      939.79     28.68 o
 -12   3  10      875.76      859.74     28.96 o
 -11   3  10     1623.02     1539.12     40.05 o
 -10   3  10       42.35       41.26      7.35 o
  -9   3  10      253.96      252.47     17.07 o
  -8   3  10      725.00      711.16     15.78 o
  -7   3  10      512.64      515.78     13.51 o
  -6   3  10      484.05      497.98     13.29 o
  -5   3  10        8.35       21.40      4.76 o
  -4   3  10       35.00       41.21      5.00 o
  -3   3  10      442.78      451.49     12.52 o
  -2   3  10      294.68      305.62     10.35 o
  -1   3  10     1196.75     1225.03     20.47 o
   0   3  10        0.64        1.49      3.53 o
   1   3  10     2811.27     2866.30     38.16 o
   2   3  10       22.51       32.39      4.50 o
   3   3  10     2382.29     2438.82     34.97 o
   4   3  10      198.11      200.29     10.01 o
   5   3  10     3513.57     3463.00     39.74 o
   6   3  10       11.98       14.53      3.09 o
   7   3  10     2353.38     2373.13     29.60 o
   8   3  10       55.85       57.83      6.85 o
   9   3  10      915.15      957.98     24.46 o
  10   3  10      266.79      298.27     12.22 o
  11   3  10      115.56      121.81      6.51 o
 -11   4  10      364.17      327.87     10.54 o
 -10   4  10      193.58      171.14      7.28 o
  -9   4  10      350.54      356.30      9.36 o
  -8   4  10       11.14       13.67      2.35 o
  -7   4  10      498.78      483.27     12.22 o
  -6   4  10      274.69      271.58     13.62 o
  -5   4  10      782.93      810.10     15.80 o
  -4   4  10      579.35      597.73     18.52 o
  -3   4  10      898.12      888.67     16.65 o
  -2   4  10        9.77       23.47      3.14 o
  -1   4  10      463.89      476.64     11.98 o
   0   4  10     1816.44     1749.35     22.15 o
   1   4  10       85.74       89.94      4.97 o
   2   4  10       73.08       78.77      6.21 o
   3   4  10       84.74       84.07      6.19 o
   4   4  10      498.33      518.97     13.84 o
 -21   0  11      288.10      276.38     11.19 o
 -19   0  11      390.11      442.68     19.59 o
 -17   0  11     3337.85     3329.14     60.39 o
 -15   0  11     1529.67     1574.26     42.15 o
 -13   0  11      969.02      947.13     20.63 o
 -11   0  11     3283.52     3375.93     47.32 o
  -9   0  11     8443.27     8602.88     83.01 o
  -7   0  11     2900.73     2796.19     25.59 o
  -5   0  11     3910.97     4202.83     49.10 o
  -3   0  11      153.83      238.93      9.65 o
  -1   0  11        0.89        9.34      1.87 o
   1   0  11      233.07      287.59     12.53 o
   3   0  11     1903.53     1960.68     34.44 o
   5   0  11     9469.15     9604.09     60.36 o
   7   0  11     1202.86     1239.66     23.09 o
   9   0  11     2100.47     2067.11     47.84 o
  11   0  11     4772.94     4879.06     77.22 o
  13   0  11     3147.07     3047.71     53.03 o
 -21   1  11      414.48      415.05      9.28 o
 -20   1  11      122.54      125.34      6.39 o
 -19   1  11      365.76      340.88     11.91 o
 -18   1  11      686.26      629.42     25.50 o
 -17   1  11     1075.00     1102.19     35.43 o
 -16   1  11      417.79      471.95     23.81 o
 -15   1  11       10.92        7.77      4.65 o
 -14   1  11     2640.88     2658.35     55.92 o
 -13   1  11        5.79       18.00      3.13 o
 -12   1  11     2915.59     2897.59     35.94 o
 -11   1  11     1301.69     1419.30     18.59 o
 -10   1  11     4031.85     4057.33     36.01 o
  -9   1  11     1348.67     1476.28     21.56 o
  -8   1  11      643.85      801.58    117.98 o
  -7   1  11     4559.61     4590.21     35.95 o
  -6   1  11      756.77      774.12     14.20 o
  -5   1  11     5213.92     5427.73     35.98 o
  -4   1  11      915.90      876.80     16.17 o
  -3   1  11     4632.70     4579.14     37.02 o
  -2   1  11      263.66      312.88      9.61 o
  -1   1  11     3365.16     3230.88     47.54 o
   0   1  11       93.63      107.56      5.80 o
   1   1  11     5005.20     5179.81     44.21 o
   2   1  11        1.41        5.93      1.29 o
   3   1  11     6782.02     6788.94     68.69 o
   4   1  11     2481.09     2490.16     44.73 o
   5   1  11      473.72      524.12     12.71 o
   6   1  11      682.78      656.92     14.58 o
   7   1  11      520.56      582.86     17.98 o
   8   1  11      302.94      302.09     19.01 o
   9   1  11      128.43      145.98     13.03 o
  10   1  11     3715.29     3396.23     60.71 o
  11   1  11      304.80      278.41     12.66 o
  12   1  11      652.36      661.40     27.14 o
  13   1  11       41.76       53.39      7.53 o
  14   1  11      186.86      193.72     11.65 o
 -19   2  11        8.85        5.67      1.56 o
 -18   2  11      337.42      340.35     10.40 o
 -17   2  11      159.57      148.76      7.75 o
 -16   2  11      652.16      651.04     17.18 o
 -15   2  11      537.59      528.31     16.24 o
 -14   2  11        3.61        5.73      2.42 o
 -13   2  11        9.81        9.92      3.96 o
 -12   2  11       60.00       59.37      5.91 o
 -11   2  11     1493.15     1470.95     27.92 o
 -10   2  11     2184.43     2097.57     21.84 o
  -9   2  11     5001.10     5059.69     33.67 o
  -8   2  11     1352.11     1301.49     25.55 o
  -7   2  11       90.04       95.98      5.19 o
  -6   2  11     2791.46     2679.32     84.68 o
  -5   2  11        1.26        9.41      3.23 o
  -4   2  11     2871.07     2797.22     31.44 o
  -3   2  11       95.96       88.89      5.80 o
  -2   2  11     3282.01     3077.09     41.13 o
  -1   2  11       17.38       23.44      2.29 o
   0   2  11     3093.05     2869.28     23.59 o
   1   2  11       57.20       63.33      4.70 o
   2   2  11     2597.83     2399.40     26.04 o
   3   2  11      992.88      977.21     16.26 o
   4   2  11     1934.98     1947.32     32.01 o
   5   2  11       89.86       84.37      6.98 o
   6   2  11     1949.12     1868.66     31.19 o
   7   2  11      285.81      262.33     11.66 o
   8   2  11      880.54      833.18     27.75 o
   9   2  11       93.99      116.66     10.11 o
  10   2  11       19.50       18.73      5.19 o
  11   2  11      120.21      117.39     10.19 o
  12   2  11       77.62       91.89      5.95 o
  13   2  11      635.29      682.28     15.81 o
 -16   3  11     1376.66     1256.79     36.59 o
 -15   3  11      100.64       82.03      6.98 o
 -14   3  11     1012.07      999.15     26.26 o
 -13   3  11      141.22      144.17     11.03 o
 -12   3  11     2610.93     2464.80     46.73 o
 -11   3  11      431.37      404.08     20.01 o
 -10   3  11      358.10      355.85     19.10 o
  -9   3  11       48.39       57.40      5.94 o
  -8   3  11      513.43      521.71     13.21 o
  -7   3  11      157.70      159.43      7.48 o
  -6   3  11      276.90      266.77      9.56 o
  -5   3  11      702.93      679.99     15.09 o
  -4   3  11      682.12      698.85     15.25 o
  -3   3  11      505.79      522.01     13.18 o
  -2   3  11       53.83       54.56      4.53 o
  -1   3  11      594.90      642.75     14.57 o
   0   3  11        0.27       -0.33      3.36 o
   1   3  11      342.24      385.37     11.18 o
   2   3  11      110.90      134.96     10.26 o
   3   3  11      193.45      210.90     10.20 o
   4   3  11        3.93        8.25      2.61 o
   5   3  11        5.81       14.50      2.99 o
   6   3  11     1254.47     1253.67     21.85 o
   7   3  11       83.35       91.61      8.21 o
   8   3  11     1389.46     1445.44     29.39 o
   9   3  11       11.23       18.42      2.15 o
  10   3  11     1970.51     2105.97     27.15 o
 -10   4  11      179.97      169.66      5.40 o
  -9   4  11      387.12      353.43      8.88 o
  -8   4  11      272.94      281.57     11.64 o
  -7   4  11     1102.50     1077.62     23.57 o
  -5   4  11     1050.91     1053.33     22.61 o
  -4   4  11      362.08      374.74     10.25 o
  -3   4  11      118.26      120.44      5.92 o
  -2   4  11     1513.48     1503.36     20.20 o
  -1   4  11       38.64       36.76      3.37 o
   0   4  11       42.00       59.64      3.95 o
   1   4  11      124.61      115.93      5.99 o
   2   4  11       78.32       79.06      8.93 o
   3   4  11     1111.93     1034.17     17.99 o
 -20   0  12       11.88       15.90      3.86 o
 -18   0  12       16.29        4.56      3.37 o
 -16   0  12     2361.42     2203.02     49.69 o
 -14   0  12    11019.06    11473.25    112.25 o
 -12   0  12     6960.60     7130.73     84.97 o
 -10   0  12     1856.04     1932.62     23.81 o
  -8   0  12     7734.26     7562.39     62.48 o
  -6   0  12     5409.39     5419.07     59.27 o
  -4   0  12      951.10      748.84     22.16 o
  -2   0  12     3151.56     3091.48     30.89 o
   0   0  12     2524.71     2639.72     39.08 o
   2   0  12       11.74       12.24      3.01 o
   4   0  12       18.31       28.31      3.68 o
   6   0  12      149.82      148.84      8.14 o
   8   0  12     2642.81     2442.38     52.08 o
  10   0  12      883.59      969.37     23.48 o
  12   0  12      519.05      493.46     21.82 o
  14   0  12     1991.41     1873.84     29.56 o
 -21   1  12        1.44        6.30      2.45 o
 -20   1  12      783.70      816.07     15.17 o
 -19   1  12      246.45      243.63      9.69 o
 -18   1  12     2180.66     2222.50     31.77 o
 -17   1  12      109.67      102.31     11.17 o
 -16   1  12     4243.59     4304.85     70.39 o
 -15   1  12       18.83       15.37      5.78 o
 -14   1  12      876.28      892.06     32.72 o
 -13   1  12       11.57       11.37      2.17 o
 -12   1  12      153.13      155.03      8.50 o
 -11   1  12      822.86      833.95     14.63 o
 -10   1  12      325.08      312.31      8.84 o
  -9   1  12     1551.97     1561.13     19.29 o
  -8   1  12      102.70      115.44      5.99 o
  -7   1  12     2818.97     2914.44     47.72 o
  -6   1  12      401.07      446.20     17.94 o
  -5   1  12     1398.30     1346.48     30.89 o
  -4   1  12      196.79      196.26     11.87 o
  -3   1  12     3534.85     3829.12     77.50 o
  -2   1  12      875.38      773.36     15.77 o
  -1   1  12     2471.40     2492.51     28.57 o
   0   1  12     3871.25     3790.16     35.66 o
   1   1  12     1620.48     1639.75     27.64 o
   2   1  12     2674.91     2755.72     27.88 o
   3   1  12      549.64      568.64     13.03 o
   4   1  12     2234.51     2160.87     22.90 o
   5   1  12      413.51      410.83     11.66 o
   6   1  12     3636.80     3549.32     44.48 o
   7   1  12       29.04       36.12      7.24 o
   8   1  12     1908.06     1917.06     47.14 o
   9   1  12     1982.90     1850.60     45.29 o
  10   1  12      688.67      662.19     26.28 o
  11   1  12      751.42      710.15     28.43 o
  12   1  12      783.68      749.37     26.84 o
  13   1  12      348.52      366.00     16.54 o
  14   1  12      264.05      280.01     11.75 o
 -19   2  12     1133.96     1062.75     14.48 o
 -18   2  12       35.29       37.51      3.56 o
 -17   2  12      408.57      382.23     11.84 o
 -16   2  12       11.71        8.28      2.58 o
 -15   2  12      788.75      763.35     18.94 o
 -14   2  12      779.22      785.66     19.84 o
 -13   2  12     1647.57     1684.54     29.42 o
 -12   2  12       32.19       37.12      4.80 o
 -11   2  12      971.60      942.28     35.97 o
 -10   2  12      297.60      341.79     13.28 o
  -9   2  12      686.86      686.09     12.35 o
  -8   2  12       50.90       58.39      4.23 o
  -7   2  12      618.51      623.85     21.53 o
  -6   2  12       75.41       67.89      5.27 o
  -5   2  12      251.89      260.05      9.77 o
  -4   2  12      509.85      515.72     11.99 o
  -3   2  12      336.05      314.11      9.33 o
  -2   2  12     1179.26     1182.22     15.06 o
  -1   2  12     5053.84     5002.13     31.35 o
   0   2  12      541.54      547.62     10.49 o
   1   2  12     5567.85     5327.40     36.57 o
   2   2  12      171.90      174.25      7.22 o
   3   2  12     1366.45     1371.68     24.35 o
   4   2  12        4.30        4.53      2.52 o
   5   2  12     5504.98     5455.36     62.14 o
   6   2  12      106.38      109.47      7.79 o
   7   2  12     2775.28     2791.15     44.83 o
   8   2  12       21.20       28.45      5.66 o
   9   2  12     1920.16     1969.64     27.58 o
  10   2  12      146.79      149.32      7.61 o
  11   2  12      575.64      568.96     18.41 o
  12   2  12      191.01      203.72      6.61 o
 -16   3  12        4.75        6.39      2.40 o
 -15   3  12      429.87      438.35     17.45 o
 -14   3  12       66.28       68.77      4.91 o
 -13   3  12     1291.35     1188.89     28.94 o
 -12   3  12      129.28      134.79      7.98 o
 -11   3  12     1554.02     1553.51     49.48 o
 -10   3  12      121.70      122.70      8.14 o
  -9   3  12     2192.87     2239.43     38.49 o
  -8   3  12        0.67        5.77      2.05 o
  -7   3  12     3713.33     3535.06     48.06 o
  -6   3  12       41.72       38.81      3.84 o
  -5   3  12     1366.27     1349.27     20.49 o
  -4   3  12      100.21       91.87      5.59 o
  -3   3  12     1476.85     1491.28     21.56 o
  -2   3  12      325.43      330.74     10.19 o
  -1   3  12     1736.72     1805.24     38.61 o
   0   3  12      259.90      275.34     11.51 o
   1   3  12        7.01        9.13      2.70 o
   2   3  12        1.59        4.54      2.04 o
   3   3  12      189.91      193.83     11.01 o
   4   3  12      499.38      523.87     11.63 o
   5   3  12        9.04       15.86      2.21 o
   6   3  12      433.24      446.42      9.54 o
   7   3  12      324.98      325.91      8.91 o
   8   3  12       38.34       44.10      4.71 o
  -5   4  12       17.86       26.36      4.29 o
  -4   4  12      425.24      430.54     10.95 o
  -3   4  12      335.38      314.87      8.65 o
  -2   4  12      913.36      853.63     13.89 o
  -1   4  12       52.78       61.22      4.27 o
   0   4  12      181.56      184.67      5.98 o
   1   4  12      398.22      384.36     14.61 o
 -21   0  13      940.74      902.37     18.40 o
 -19   0  13      601.78      536.39     20.37 o
 -17   0  13       19.83       24.12      5.67 o
 -15   0  13     1183.96     1183.30     36.39 o
 -13   0  13        0.77        2.14      3.88 o
 -11   0  13        4.92        9.63      4.18 o
  -9   0  13     3161.85     3014.98     44.84 o
  -7   0  13     5383.69     5404.32     61.72 o
  -5   0  13    11182.45    11607.79     90.93 o
  -3   0  13     4055.13     3996.66     54.10 o
  -1   0  13    12857.10    12648.71     90.23 o
   1   0  13     8201.83     8032.45     73.60 o
   3   0  13     6964.15     7040.75     57.88 o
   5   0  13      483.40      507.42     12.66 o
   7   0  13        2.00       10.76      4.31 o
   9   0  13        1.65       13.39      4.78 o
  11   0  13        8.53       12.60      4.49 o
  13   0  13      898.59      853.02     21.11 o
 -21   1  13      756.64      792.78     17.64 o
 -20   1  13      132.66      113.69      9.70 o
 -19   1  13     1120.17     1158.56     19.63 o
 -18   1  13        0.76        3.46      2.25 o
 -17   1  13      408.08      387.95     13.61 o
 -16   1  13       24.45       32.66      9.03 o
 -15   1  13      421.33      453.92     15.61 o
 -14   1  13      165.59      168.88     14.67 o
 -13   1  13     1748.67     1802.98     46.03 o
 -12   1  13      208.85      177.76      9.00 o
 -11   1  13     3872.67     3831.43     31.81 o
 -10   1  13     1044.38     1035.91     23.39 o
  -9   1  13     1557.62     1629.44     26.61 o
  -8   1  13      152.19      151.34      8.21 o
  -7   1  13     2204.07     2338.27     42.37 o
  -6   1  13     1009.90      940.18     26.94 o
  -5   1  13      662.46      688.41     22.97 o
  -4   1  13     1657.88     1643.48     35.15 o
  -3   1  13       67.49       92.68      5.89 o
  -2   1  13     1016.51     1002.65     19.01 o
  -1   1  13      220.61      248.91      9.56 o
   0   1  13     1009.36      970.78     16.04 o
   1   1  13       88.91       85.11      4.28 o
   2   1  13       34.84       37.59      3.51 o
   3   1  13     6062.72     5931.49     43.81 o
   4   1  13     1403.48     1435.19     19.28 o
   5   1  13     1698.35     1691.58     31.12 o
   6   1  13      413.92      419.09     15.63 o
   7   1  13     1627.27     1557.34     42.76 o
   8   1  13      115.34       95.30     10.91 o
   9   1  13     1650.99     1566.45     40.42 o
  10   1  13      102.64      100.68     10.14 o
  11   1  13     1562.82     1533.24     38.87 o
  12   1  13        0.87        1.49      2.65 o
  13   1  13     1160.88     1203.34     25.82 o
 -19   2  13      301.86      275.70     10.07 o
 -18   2  13     1293.91     1127.05     18.13 o
 -17   2  13      251.22      257.86      9.25 o
 -16   2  13     1771.03     1729.67     25.93 o
 -15   2  13       66.28       56.36      5.29 o
 -14   2  13     2187.85     2177.93     32.05 o
 -13   2  13      150.60      162.96      9.12 o
 -12   2  13     3377.47     3270.55     82.87 o
 -11   2  13       24.56       28.32      4.09 o
 -10   2  13     1028.22     1015.88     33.00 o
  -9   2  13       24.80       34.01      6.65 o
  -8   2  13     1487.93     1489.00     41.00 o
  -7   2  13       51.31       49.07      3.86 o
  -6   2  13     1616.23     1595.90     40.68 o
  -5   2  13      303.39      326.44     17.61 o
  -4   2  13      173.07      171.80      9.19 o
  -3   2  13       30.04       32.97      4.27 o
  -2   2  13     1452.32     1415.85     26.02 o
  -1   2  13        2.67        5.23      1.59 o
   0   2  13      149.48      149.16      5.59 o
   1   2  13     2348.36     2381.49     33.22 o
   2   2  13      398.92      389.25     11.44 o
   3   2  13       26.15       32.47      4.48 o
   4   2  13     2292.38     2301.20     27.92 o
   5   2  13       27.50       29.39      3.42 o
   6   2  13      870.76      910.98     16.89 o
   7   2  13      374.66      381.75     12.67 o
   8   2  13     1425.84     1480.84     36.31 o
   9   2  13       53.95       59.88      4.59 o
  10   2  13     2917.12     2896.30    105.73 o
  11   2  13       19.08       15.99      3.05 o
 -16   3  13       85.79       88.14      5.72 o
 -15   3  13      321.01      306.86     24.28 o
 -14   3  13        7.91       11.53      2.18 o
 -13   3  13      298.20      290.12     18.42 o
 -12   3  13      554.94      565.83     14.63 o
 -11   3  13      279.88      265.81     15.61 o
 -10   3  13      215.17      220.54     10.01 o
  -9   3  13      148.54      143.78      8.35 o
  -8   3  13     1767.20     1778.66     54.34 o
  -7   3  13        1.27        2.71      1.71 o
  -6   3  13     2862.50     2931.83     28.74 o
  -5   3  13      389.06      386.16     10.53 o
  -4   3  13     4595.93     4594.98     69.79 o
  -3   3  13       20.96       21.44      3.60 o
  -2   3  13     2463.46     2432.90     42.24 o
  -1   3  13      285.89      281.51     11.13 o
   0   3  13     1442.29     1447.59     24.91 o
   1   3  13      235.55      251.93     10.32 o
   2   3  13     1218.47     1245.75     22.01 o
   3   3  13      179.30      197.98      8.52 o
   4   3  13     1238.49     1234.06     16.21 o
   5   3  13      699.20      669.53     11.12 o
   6   3  13       84.88      108.85      7.53 o
  -8   4  13      517.34      463.68     12.99 o
  -7   4  13       20.88       25.49      3.63 o
  -6   4  13       44.13       49.03      4.93 o
  -5   4  13       71.16       81.82      6.33 o
  -4   4  13       49.98       51.02      5.22 o
  -3   4  13     1158.08     1114.04     22.59 o
  -2   4  13       15.47       16.77      1.92 o
  -1   4  13      644.98      624.38     15.55 o
 -20   0  14     1218.71     1196.87     25.40 o
 -18   0  14     2350.74     2393.88     45.69 o
 -16   0  14     1347.28     1336.99     37.62 o
 -14   0  14     1288.29     1311.27     38.10 o
 -12   0  14     2103.13     2196.35     48.68 o
 -10   0  14      346.42      366.17     19.67 o
  -8   0  14     1411.79     1484.46     25.17 o
  -6   0  14      773.39      858.26     26.05 o
  -4   0  14     1160.82     1161.25     30.55 o
  -2   0  14     2507.33     2478.59     41.94 o
   0   0  14     1287.84     1295.42     51.46 o
   2   0  14    10940.85    10971.40    136.68 o
   4   0  14     2664.45     2693.98     29.36 o
   6   0  14     3091.21     2931.57     57.38 o
   8   0  14     5125.35     4609.71     69.38 o
  10   0  14     3148.82     2757.44     51.50 o
  12   0  14        6.09       10.81      3.13 o
 -21   1  14      517.98      491.17     13.11 o
 -20   1  14       64.47       71.23      6.48 o
 -19   1  14      436.03      474.74     18.67 o
 -18   1  14      282.98      269.69     15.65 o
 -17   1  14     1446.54     1399.03     37.48 o
 -16   1  14      604.97      652.93     26.83 o
 -15   1  14      318.35      321.66     19.49 o
 -14   1  14     1370.65     1383.05     40.58 o
 -13   1  14      313.88      329.14     20.13 o
 -12   1  14     3466.89     3528.61     64.71 o
 -11   1  14      396.47      433.66     14.19 o
 -10   1  14     5509.65     5692.77     79.11 o
  -9   1  14       23.53       24.75      3.79 o
  -8   1  14     2298.20     2372.49     42.60 o
  -7   1  14      394.06      381.17     13.37 o
  -6   1  14     3428.15     3403.40     93.11 o
  -5   1  14      222.24      218.02     10.04 o
  -4   1  14      175.83      159.68      8.63 o
  -3   1  14     3105.47     3095.95     26.10 o
  -2   1  14      845.67      875.29     12.38 o
  -1   1  14     1662.08     1580.32     18.62 o
   0   1  14     1692.34     1707.86     17.39 o
   1   1  14     1830.97     1816.19     18.08 o
   2   1  14       79.61       83.88      4.65 o
   3   1  14      528.30      527.73     10.44 o
   4   1  14       19.40       88.13     57.71 o
   5   1  14     1582.50     1603.19     34.40 o
   6   1  14      112.10       86.87     10.50 o
   7   1  14      478.36      527.50     24.67 o
   8   1  14      760.63      810.19     29.33 o
   9   1  14      396.18      391.65     19.43 o
  10   1  14     1496.78     1476.49     38.49 o
  11   1  14       10.10        9.52      3.78 o
  12   1  14     1466.08     1360.48     28.32 o
 -18   2  14      530.62      511.21     15.73 o
 -17   2  14       54.42       62.95      4.31 o
 -16   2  14      262.18      282.54      9.79 o
 -15   2  14     1252.09     1203.81     21.52 o
 -14   2  14      295.73      269.42     10.74 o
 -13   2  14     2796.25     2746.09     52.15 o
 -12   2  14      155.37      162.69     13.21 o
 -11   2  14      585.70      648.19     26.47 o
 -10   2  14     1613.76     1682.36     42.81 o
  -9   2  14     1254.87     1281.19     37.54 o
  -8   2  14      100.24      113.22     11.46 o
  -7   2  14     4313.63     4130.04     60.48 o
  -6   2  14       88.20       94.45      7.35 o
  -5   2  14     3508.89     3475.14     78.46 o
  -4   2  14     1366.09     1390.47     36.84 o
  -3   2  14     1787.03     1745.83     41.60 o
  -2   2  14       41.39       36.86      6.46 o
  -1   2  14     2617.73     2561.50     52.76 o
   0   2  14      258.89      260.47     17.27 o
   1   2  14        1.43        4.63      2.12 o
   2   2  14      121.07      125.49      6.50 o
   3   2  14        0.05        4.29      1.82 o
   4   2  14       45.87       52.71      4.30 o
   5   2  14        1.24        5.11      2.75 o
   6   2  14      248.87      278.32      8.92 o
   7   2  14      867.71      804.78     21.54 o
   8   2  14      502.61      522.41     18.77 o
   9   2  14     2584.47     2672.97     91.51 o
  10   2  14       31.50       24.62      4.20 o
 -15   3  14      508.84      462.52     14.03 o
 -14   3  14      121.54      103.88     11.66 o
 -13   3  14      130.03      136.43     14.62 o
 -12   3  14        0.94        3.47      1.82 o
 -11   3  14      113.43      111.05      6.44 o
 -10   3  14       28.35       30.09      3.65 o
  -9   3  14      338.76      322.85     20.36 o
  -8   3  14     2002.78     1996.22     43.35 o
  -7   3  14      174.10      173.69     13.14 o
  -6   3  14      257.51      260.13     21.12 o
  -5   3  14      150.28      154.33      7.97 o
  -4   3  14      533.36      534.68     14.53 o
  -3   3  14      738.06      744.84     21.72 o
  -2   3  14      860.06      862.33     19.07 o
  -1   3  14     1396.80     1468.05     23.61 o
   0   3  14      143.00      145.10      7.40 o
   1   3  14     2064.82     2103.57     26.82 o
   2   3  14      407.45      422.77     11.57 o
   3   3  14     3431.52     3369.50     51.61 o
   4   3  14        3.48        6.95      3.25 o
   5   3  14     2069.36     2098.20     35.00 o
  -6   4  14     2105.69     1898.70     25.68 o
  -5   4  14      745.95      727.50     16.29 o
  -4   4  14      154.29      160.86      7.75 o
  -3   4  14      195.90      182.11      8.05 o
 -19   0  15     3406.89     3223.14     46.22 o
 -17   0  15     1872.80     1885.32     42.29 o
 -15   0  15       99.40      118.07     11.69 o
 -13   0  15      111.24       97.82     10.79 o
 -11   0  15     8469.46     8629.34     97.44 o
  -9   0  15        8.54       35.76      6.51 o
  -7   0  15     1423.58     1553.08     27.02 o
  -5   0  15      512.80      511.75     15.62 o
  -3   0  15       81.86       76.20      6.62 o
  -1   0  15        1.55       11.94      8.20 o
   1   0  15      140.06      159.14      8.71 o
   3   0  15     5886.50     5725.84     43.43 o
   5   0  15     1938.29     1786.35     31.58 o
   7   0  15     2798.69     2741.62     52.86 o
   9   0  15     2425.77     2245.92     46.30 o
  11   0  15     2414.23     2220.10     35.09 o
 -20   1  15      200.37      195.31      9.97 o
 -19   1  15      143.34      123.02      9.31 o
 -18   1  15      711.27      698.92     24.13 o
 -17   1  15      365.43      352.75     18.56 o
 -16   1  15      937.02      964.40     32.14 o
 -15   1  15      492.55      489.60     23.62 o
 -14   1  15     2187.80     2173.98     50.55 o
 -13   1  15      450.50      439.37     23.23 o
 -12   1  15     3077.62     3080.80     61.05 o
 -11   1  15      195.22      193.43     15.52 o
 -10   1  15      292.56      296.50     12.21 o
  -9   1  15     2935.37     2990.34     38.51 o
  -8   1  15      482.15      503.36     15.90 o
  -7   1  15     1180.11     1156.26     27.03 o
  -6   1  15     1449.37     1389.69     26.72 o
  -5   1  15     1774.30     1819.56     21.17 o
  -4   1  15       86.09      108.02      6.15 o
  -3   1  15     5515.75     5367.61     41.84 o
  -2   1  15      280.78      265.86      7.06 o
  -1   1  15     2242.86     2241.07     20.49 o
   0   1  15     1278.66     1315.70     15.77 o
   1   1  15     3433.88     3459.91     29.41 o
   2   1  15      661.30      681.40     15.70 o
   3   1  15     2646.86     2608.18     27.05 o
   4   1  15     2562.66     2575.08     62.63 o
   5   1  15      296.77      341.97     20.45 o
   6   1  15     1051.54     1028.10     34.40 o
   7   1  15      122.65      111.55     11.37 o
   8   1  15     1426.01     1364.14     35.81 o
   9   1  15      181.98      199.14     12.94 o
  10   1  15      202.32      201.29     12.96 o
  11   1  15      156.72      166.23     10.24 o
 -18   2  15      647.39      570.21     15.49 o
 -17   2  15      439.76      425.60     15.65 o
 -16   2  15        9.09       10.20      3.48 o
 -15   2  15        0.88        9.86      3.69 o
 -14   2  15       77.43       92.13      9.43 o
 -13   2  15      136.42      155.13     12.54 o
 -12   2  15      996.69     1054.68     33.04 o
 -11   2  15      697.72      719.39     27.74 o
 -10   2  15     2415.35     2424.95     51.52 o
  -9   2  15      853.92      837.42     21.15 o
  -8   2  15     2557.40     2561.81     37.18 o
  -7   2  15       19.98       27.21      4.37 o
  -6   2  15      614.37      600.31     17.80 o
  -5   2  15      454.19      433.49     15.06 o
  -4   2  15     5883.54     5605.51     74.10 o
  -3   2  15       43.86       38.90      4.55 o
  -2   2  15     4384.22     4351.83     68.09 o
  -1   2  15       49.95       60.55      8.48 o
   0   2  15      615.68      620.72     26.52 o
   1   2  15      343.47      339.71     14.08 o
   2   2  15     1541.41     1576.23     54.11 o
   3   2  15      448.82      463.45     15.93 o
   4   2  15     1334.67     1276.75     18.96 o
   5   2  15     1736.31     1683.40     24.93 o
   6   2  15       15.02       24.21      6.85 o
   7   2  15      119.87      118.08      5.79 o
   8   2  15        0.54        2.97      2.52 o
   9   2  15       37.03       67.26      6.54 o
 -15   3  15      136.27      131.41      6.44 o
 -14   3  15      955.71      912.38     19.75 o
 -13   3  15      109.06      110.32      7.81 o
 -12   3  15      997.57     1016.77     25.04 o
 -11   3  15       43.04       44.42      5.96 o
 -10   3  15      473.57      451.61     18.43 o
  -9   3  15       50.79       51.34      6.85 o
  -8   3  15        4.90       13.29      4.22 o
  -7   3  15      729.43      737.84     25.54 o
  -6   3  15      179.89      171.16      7.68 o
  -5   3  15       47.44       55.38      4.55 o
  -4   3  15       48.33       52.30      5.50 o
  -3   3  15      653.28      662.01     24.92 o
  -2   3  15      254.07      268.72     16.16 o
  -1   3  15       83.74       99.67     10.00 o
   0   3  15      245.07      248.92     15.07 o
   1   3  15      148.50      144.33     11.33 o
   2   3  15      321.17      340.00     16.20 o
   3   3  15      389.08      398.42     16.51 o
   4   3  15      789.04      829.67     21.83 o
 -20   0  16      284.96      262.04     10.48 o
 -18   0  16       46.99       52.62      6.70 o
 -16   0  16     1464.34     1483.50     38.21 o
 -14   0  16     4742.74     4688.04     71.75 o
 -12   0  16     5103.02     5153.74     76.84 o
 -10   0  16     4304.68     4346.89     71.20 o
  -8   0  16     7611.50     7734.76     94.98 o
  -6   0  16     2352.75     2295.12     51.98 o
  -4   0  16     1786.35     1922.17     70.00 o
  -2   0  16      935.01      928.68     32.71 o
   0   0  16      685.87      691.94     18.57 o
   2   0  16     4525.26     4510.03     65.77 o
   4   0  16      839.82      860.84     36.46 o
   6   0  16      512.58      497.00     22.48 o
   8   0  16      912.17      953.15     27.70 o
  10   0  16     1487.96     1401.87     27.64 o
 -20   1  16      318.72      287.87     11.20 o
 -19   1  16        0.69        7.87      3.01 o
 -18   1  16      574.78      553.63     20.59 o
 -17   1  16       47.00       54.67      7.57 o
 -16   1  16     1855.89     1941.92     44.32 o
 -15   1  16      352.88      331.48     19.36 o
 -14   1  16      340.99      354.75     20.39 o
 -13   1  16     1448.67     1421.70     41.44 o
 -12   1  16      303.49      326.96     20.21 o
 -11   1  16      253.82      256.56     18.17 o
 -10   1  16      125.12      123.94     12.88 o
  -9   1  16     2890.15     2969.53     61.05 o
  -8   1  16      162.77      174.90      9.73 o
  -7   1  16     1747.23     1791.38     23.56 o
  -6   1  16      957.56     1004.55     16.22 o
  -5   1  16      126.54      119.93      6.65 o
  -4   1  16     2243.52     2171.48     43.59 o
  -3   1  16      891.23      948.26     13.94 o
  -2   1  16     4434.25     4487.80     36.01 o
  -1   1  16     1981.29     1978.04     19.71 o
   0   1  16     3305.31     3294.91     40.97 o
   1   1  16      133.06      160.17      7.78 o
   2   1  16      618.45      626.19     13.34 o
   3   1  16      322.88      350.84     11.13 o
   4   1  16      316.03      315.86     19.59 o
   5   1  16      484.22      496.92     23.83 o
   6   1  16     2247.18     2153.85     47.51 o
   7   1  16      955.88      895.24     28.91 o
   8   1  16     1683.27     1605.52     35.84 o
   9   1  16      439.69      412.39     18.39 o
  10   1  16      495.19      424.41     16.30 o
 -17   2  16     1143.35     1068.55     15.33 o
 -16   2  16       66.74       59.59      6.45 o
 -15   2  16      300.47      287.09     14.77 o
 -14   2  16       40.39       42.29      6.52 o
 -13   2  16       49.04       53.05      7.47 o
 -12   2  16       56.55       61.18      8.14 o
 -11   2  16       49.70       67.62      5.91 o
 -10   2  16      525.22      533.45     16.49 o
  -9   2  16       16.75       17.71      3.48 o
  -8   2  16       56.76       71.81      6.27 o
  -7   2  16      341.91      389.07     14.15 o
  -6   2  16      435.55      455.62     15.34 o
  -5   2  16     2421.30     2372.73     34.76 o
  -4   2  16      790.23      783.21     19.32 o
  -3   2  16      681.27      719.90     18.70 o
  -2   2  16      144.51      168.52     13.69 o
  -1   2  16      868.74      888.27     31.20 o
   0   2  16       57.97       66.30      8.91 o
   1   2  16     3920.54     3968.23     46.68 o
   2   2  16      254.16      252.86     11.69 o
   3   2  16     4870.00     4834.25     50.37 o
   4   2  16      152.42      151.31      8.49 o
   5   2  16     1545.08     1544.20     35.78 o
   6   2  16       48.63       61.16      6.89 o
   7   2  16     1604.67     1553.45     29.77 o
   8   2  16      144.11      163.00      9.92 o
 -14   3  16       58.63       54.51      4.29 o
 -13   3  16      966.09      965.11     19.95 o
 -12   3  16       21.19       26.32      3.95 o
 -11   3  16     1505.44     1477.20     28.88 o
 -10   3  16        2.38        5.65      2.88 o
  -9   3  16     1927.52     1938.36     36.34 o
  -8   3  16       37.57       33.67      5.46 o
  -7   3  16     1486.56     1475.22     33.37 o
  -6   3  16       98.54       93.68      8.85 o
  -5   3  16      330.25      356.35     17.02 o
  -4   3  16      178.43      196.98     12.96 o
  -3   3  16      287.20      296.78     15.93 o
  -2   3  16       52.31       56.20      7.31 o
  -1   3  16      419.60      421.91     18.61 o
   0   3  16      117.65      120.28      9.88 o
   1   3  16       48.62       48.00      6.12 o
   2   3  16     1357.31     1328.49     28.78 o
   3   3  16       74.33       74.57      6.54 o
 -19   0  17        9.44        8.03      2.69 o
 -17   0  17       77.14       73.43      8.25 o
 -15   0  17      628.39      615.05     25.29 o
 -13   0  17      161.01      151.57     13.50 o
 -11   0  17     4963.28     5174.94     79.16 o
  -9   0  17     3251.27     3308.19     63.86 o
  -7   0  17     1206.82     1174.14     26.70 o
  -5   0  17     1852.23     1894.58     34.16 o
  -3   0  17     9178.12     8947.41    103.92 o
  -1   0  17     7865.22     8180.82    100.36 o
   1   0  17     3186.74     3217.98     43.33 o
   3   0  17      801.92      741.56     20.52 o
   5   0  17      525.20      510.99     22.31 o
   7   0  17       39.46       39.12      5.83 o
   9   0  17      423.54      320.69     12.86 o
 -19   1  17     1663.49     1644.35     29.64 o
 -18   1  17      158.27      161.42     10.74 o
 -17   1  17      764.59      794.57     25.64 o
 -16   1  17      267.10      282.93     16.57 o
 -15   1  17      560.74      598.61     25.17 o
 -14   1  17      545.19      576.73     25.53 o
 -13   1  17     1424.81     1553.38     42.94 o
 -12   1  17       15.56       22.83      6.23 o
 -11   1  17      746.39      825.92     32.41 o
 -10   1  17     2090.22     2175.21     52.90 o
  -9   1  17       96.60       88.82     11.32 o
  -8   1  17     1177.36     1220.83     20.99 o
  -7   1  17       12.69       20.02      3.15 o
  -6   1  17      497.09      532.25     25.19 o
  -5   1  17       70.01       64.30      6.63 o
  -4   1  17     1446.78     1415.39     23.98 o
  -3   1  17      557.31      573.32     18.48 o
  -2   1  17      434.75      459.57     12.84 o
  -1   1  17       85.99       95.36      6.08 o
   0   1  17      113.28      117.97      6.70 o
   1   1  17     3564.48     3691.08     32.15 o
   2   1  17     2312.02     2365.75     32.55 o
   3   1  17      761.30      783.01     20.00 o
   4   1  17       26.06       29.06      6.44 o
   5   1  17     1934.49     1866.64     44.02 o
   6   1  17       22.00       22.26      5.21 o
   7   1  17     2674.60     2485.70     44.03 o
   8   1  17        6.40       19.08      4.07 o
   9   1  17     1179.26     1092.13     25.71 o
 -17   2  17      128.79      113.53      6.98 o
 -16   2  17     1097.82     1045.21     15.36 o
 -15   2  17       20.38       23.61      2.90 o
 -14   2  17     1997.62     1951.70     25.61 o
 -13   2  17      326.28      318.55     11.05 o
 -12   2  17     1183.92     1160.02     21.93 o
 -11   2  17       30.27       44.88      8.32 o
 -10   2  17     1382.04     1400.63     25.03 o
  -9   2  17       68.06       91.39      6.66 o
  -8   2  17      737.83      736.61     18.53 o
  -7   2  17       98.26      121.48      7.77 o
  -6   2  17        0.19       17.70      3.33 o
  -5   2  17       20.71       32.03      3.39 o
  -4   2  17      747.68      773.61     19.27 o
  -3   2  17      233.55      238.97     10.71 o
  -2   2  17      237.00      253.23     16.13 o
  -1   2  17      938.62      937.11     30.61 o
   0   2  17     1372.71     1415.41     27.47 o
   1   2  17      506.38      504.21     15.99 o
   2   2  17      748.78      787.94     19.47 o
   3   2  17        3.80        8.39      2.68 o
   4   2  17     1895.20     1926.23     39.46 o
   5   2  17      417.00      404.56     16.76 o
   6   2  17     3258.50     3263.82     42.55 o
   7   2  17       13.89       16.85      3.63 o
 -13   3  17       82.48       69.88      4.69 o
 -12   3  17      644.42      601.63     15.21 o
 -11   3  17       56.16       50.96      5.04 o
 -10   3  17      763.24      721.62     19.14 o
  -9   3  17       15.31       17.66      3.56 o
  -8   3  17     2159.30     2090.61     34.99 o
  -7   3  17        2.43       16.95      3.93 o
  -6   3  17     3216.77     3196.35     45.80 o
  -5   3  17      171.28      163.63     10.85 o
  -4   3  17     2581.56     2634.64     43.11 o
  -3   3  17      172.80      158.88     10.83 o
  -2   3  17     1553.41     1605.73     33.37 o
  -1   3  17      657.49      651.35     20.85 o
   0   3  17     1136.89     1145.24     26.40 o
   1   3  17       54.21       49.33      5.44 o
   2   3  17      505.30      515.93     15.53 o
 -18   0  18      578.58      588.31     18.90 o
 -16   0  18      897.11      873.68     27.71 o
 -14   0  18     2292.11     2198.63     48.24 o
 -12   0  18      886.83      905.77     32.73 o
 -10   0  18       78.80      100.37     11.59 o
  -8   0  18      464.54      417.97     15.95 o
  -6   0  18     2612.57     2727.15     41.90 o
  -4   0  18     6044.02     5951.32     86.52 o
  -2   0  18     1231.51     1257.06     40.19 o
   0   0  18     9370.52     9218.16     73.25 o
   2   0  18     1760.59     1749.10     31.01 o
   4   0  18     1900.77     1948.27     42.33 o
   6   0  18     2126.91     1994.06     37.77 o
 -19   1  18      352.26      353.79     12.57 o
 -18   1  18       23.35       21.73      4.08 o
 -17   1  18        6.07        7.08      3.25 o
 -16   1  18      992.23     1027.10     29.93 o
 -15   1  18      352.89      356.53     18.83 o
 -14   1  18     1734.06     1837.01     44.37 o
 -13   1  18        0.36        3.39      3.99 o
 -12   1  18     2433.81     2489.05     54.73 o
 -11   1  18       56.32       55.79      8.96 o
 -10   1  18      785.83      847.20     33.06 o
  -9   1  18      216.79      212.19     11.18 o
  -8   1  18     2598.19     2662.21     38.51 o
  -7   1  18      217.41      214.05     11.34 o
  -6   1  18     2859.06     2783.96     33.45 o
  -5   1  18     3565.77     3328.54     53.54 o
  -4   1  18      847.75      886.39     23.06 o
  -3   1  18      436.83      482.11     17.14 o
  -2   1  18       64.62       78.52      5.38 o
  -1   1  18      434.59      457.62     12.70 o
   0   1  18       14.84       20.92      3.08 o
   1   1  18     2492.61     2484.79     25.67 o
   2   1  18      911.70      936.85     33.99 o
   3   1  18      273.71      287.24     11.56 o
   4   1  18      134.32      149.75     12.51 o
   5   1  18      116.79      120.36     10.50 o
   6   1  18      389.08      385.97     17.11 o
   7   1  18      381.33      363.32     14.98 o
   8   1  18     1109.63     1061.03     24.52 o
 -16   2  18       63.49       60.64      5.40 o
 -15   2  18      997.68      920.77     22.69 o
 -14   2  18        7.36        8.74      3.33 o
 -13   2  18     1367.64     1370.01     22.52 o
 -12   2  18      134.43      124.79      6.56 o
 -11   2  18      810.75      802.12     16.90 o
 -10   2  18      132.67      144.07      7.53 o
  -9   2  18     2501.36     2605.65     32.31 o
  -8   2  18        4.75        5.90      1.71 o
  -7   2  18     1845.94     1847.56     30.94 o
  -6   2  18      505.53      525.45     16.05 o
  -5   2  18      408.23      451.96     14.18 o
  -4   2  18      656.77      654.16     17.02 o
  -3   2  18      705.35      745.87     17.88 o
  -2   2  18      804.49      819.21     27.20 o
  -1   2  18       65.32       66.63      6.03 o
   0   2  18      360.22      389.43     13.57 o
   1   2  18       35.00       46.83     13.21 o
   2   2  18       43.69       51.01      6.95 o
   3   2  18      136.39      133.29     10.36 o
   4   2  18      170.75      167.55     10.66 o
   5   2  18      363.66      332.57     13.27 o
   6   2  18      146.92      160.43      7.97 o
 -10   3  18      308.65      293.57      9.89 o
  -9   3  18        7.75       11.71      2.60 o
  -8   3  18      124.21      133.55      7.94 o
  -7   3  18      211.41      185.60      9.76 o
  -6   3  18      130.86      128.03      8.42 o
  -5   3  18      607.10      645.63     18.81 o
  -4   3  18      208.24      211.05     10.92 o
  -3   3  18      393.78      401.58     14.97 o
  -2   3  18       15.96       18.55      3.59 o
  -1   3  18     1438.29     1450.66     26.71 o
   0   3  18       21.56       22.06      3.43 o
   1   3  18     1137.59     1119.63     20.51 o
 -17   0  19     2429.28     2413.21     39.71 o
 -15   0  19     2165.44     2171.74     37.57 o
 -13   0  19     1724.63     1761.88     28.62 o
 -11   0  19       58.07       80.83      6.82 o
  -9   0  19      138.45      197.35     10.95 o
  -7   0  19      602.72      572.81     19.07 o
  -5   0  19        0.99       19.08      5.85 o
  -3   0  19      102.01       96.71     11.45 o
  -1   0  19      749.77      732.00     20.53 o
   1   0  19      116.95      149.86     26.30 o
   3   0  19     1258.11     1249.92     32.79 o
   5   0  19     3392.48     3024.78     44.45 o
 -18   1  19      697.49      682.11     18.53 o
 -17   1  19       86.10       80.72      7.56 o
 -16   1  19      559.64      570.38     21.06 o
 -15   1  19      159.42      167.22     12.42 o
 -14   1  19       62.83       64.86      8.46 o
 -13   1  19      405.88      385.16     20.48 o
 -12   1  19     1198.05     1228.63     37.47 o
 -11   1  19     3797.45     3917.11     68.16 o
 -10   1  19      961.72      993.10     35.08 o
  -9   1  19     1153.32     1212.58     24.93 o
  -8   1  19      209.77      189.70     10.33 o
  -7   1  19      542.15      604.72     15.38 o
  -6   1  19      280.34      289.11     10.83 o
  -5   1  19     2211.48     2268.62     36.12 o
  -4   1  19       48.30       53.96      6.23 o
  -3   1  19      548.08      575.58     18.44 o
  -2   1  19      699.63      687.33     20.08 o
  -1   1  19      992.00     1045.93     18.35 o
   0   1  19     1583.88     1595.43     19.83 o
   1   1  19     1413.65     1405.70     26.36 o
   2   1  19     2239.37     2348.65     32.44 o
   3   1  19     1052.62      986.02     30.33 o
   4   1  19      586.60      588.06     22.09 o
   5   1  19      101.62       97.25      8.45 o
   6   1  19     1195.85     1116.58     25.07 o
   7   1  19        1.62        2.79      2.13 o
 -15   2  19        1.04        2.55      2.00 o
 -14   2  19       51.98       54.30      5.85 o
 -13   2  19     1056.12     1015.50     25.73 o
 -12   2  19      104.45      124.67      9.86 o
 -11   2  19      156.64      176.15     12.15 o
 -10   2  19     3333.35     3539.74     55.00 o
  -9   2  19      193.83      196.85     13.63 o
  -8   2  19     1836.13     1871.61     40.39 o
  -7   2  19      185.81      173.84      8.12 o
  -6   2  19     2454.55     2562.19     38.46 o
  -5   2  19       11.96       12.00      4.51 o
  -4   2  19     2426.84     2501.29     30.88 o
  -3   2  19       53.77       63.56      5.04 o
  -2   2  19     1783.37     1774.31     36.34 o
  -1   2  19      156.68      158.03      8.23 o
   0   2  19      844.31      863.79     18.42 o
   1   2  19      430.19      459.49     12.91 o
   2   2  19      460.53      469.94     18.34 o
   3   2  19      332.41      345.59     14.49 o
   4   2  19      151.35      129.27      7.91 o
  -8   3  19        0.51        2.31      1.45 o
  -7   3  19       21.67       23.60      3.14 o
  -6   3  19        1.22        2.25      1.63 o
  -5   3  19      678.05      612.26     15.44 o
  -4   3  19      197.67      205.89      9.03 o
  -3   3  19      212.78      201.96      8.83 o
  -2   3  19      605.06      592.98     14.52 o
  -1   3  19       12.17       15.76      2.51 o
 -18   0  20      270.20      243.69      9.71 o
 -16   0  20     1130.30     1106.04     27.30 o
 -14   0  20     2315.39     2384.85     31.97 o
 -12   0  20     2313.85     2296.01     32.78 o
 -10   0  20     3001.26     2986.25     40.26 o
  -8   0  20      953.61     1039.80     25.04 o
  -6   0  20     4342.08     4433.63     73.01 o
  -4   0  20      778.32      846.79     32.48 o
  -2   0  20      236.34      242.57     11.57 o
   0   0  20      866.36      890.95     21.17 o
   2   0  20       24.80       32.81      4.14 o
   4   0  20     2072.38     1919.05     32.75 o
 -18   1  20      146.73      138.28      7.44 o
 -17   1  20      514.87      458.53     36.65 o
 -16   1  20      252.56      260.16      8.69 o
 -15   1  20      471.14      515.29     20.01 o
 -14   1  20      505.33      503.09     21.09 o
 -13   1  20      414.56      426.41     20.38 o
 -12   1  20      527.22      596.75     25.05 o
 -11   1  20      927.53      949.76     32.55 o
 -10   1  20       10.92       16.55      3.61 o
  -9   1  20       97.42      114.65      6.92 o
  -8   1  20       55.04       76.67      5.38 o
  -7   1  20      392.98      397.92     14.34 o
  -6   1  20     1394.44     1427.07     27.53 o
  -5   1  20      526.95      579.79     17.82 o
  -4   1  20     2571.94     2666.27     38.36 o
  -3   1  20      204.42      208.50     10.83 o
  -2   1  20     2976.69     3048.70     40.37 o
  -1   1  20       84.74       79.48      6.92 o
   0   1  20     2113.62     2107.24     31.46 o
   1   1  20        5.49        9.75      2.68 o
   2   1  20      471.86      450.75     19.77 o
   3   1  20       25.43       24.65      4.85 o
   4   1  20     2122.27     2041.79     35.82 o
   5   1  20      450.20      437.13     14.86 o
 -15   2  20      210.56      215.84      9.18 o
 -14   2  20      100.87      104.79      6.89 o
 -13   2  20      338.85      346.38     13.57 o
 -12   2  20      342.86      381.50     15.25 o
 -11   2  20      229.10      232.22     12.63 o
 -10   2  20      134.18      143.65     10.24 o
  -9   2  20       62.22       64.00      7.22 o
  -8   2  20      536.45      530.99     19.97 o
  -7   2  20     1189.43     1159.95     29.51 o
  -6   2  20      311.68      333.52     15.78 o
  -5   2  20      964.52      984.24     17.48 o
  -4   2  20      459.51      462.76     11.82 o
  -3   2  20     1274.95     1315.46     21.41 o
  -2   2  20      222.58      223.63      8.80 o
  -1   2  20     1823.12     1775.59     23.87 o
   0   2  20      108.31      105.09      8.97 o
   1   2  20     2186.90     1954.57     34.73 o
   2   2  20        1.10        3.54      2.32 o
   3   2  20      931.20      849.89     18.36 o
 -17   0  21     1443.06     1452.38     24.43 o
 -15   0  21      121.96      122.35      9.41 o
 -13   0  21      791.59      782.43     17.29 o
 -11   0  21     2136.14     2201.43     40.52 o
  -9   0  21     2927.75     2868.58     53.43 o
  -7   0  21     4761.13     4732.86     71.65 o
  -5   0  21     1979.91     2088.11     48.80 o
  -3   0  21      459.77      468.94     15.27 o
  -1   0  21     1388.34     1349.50     24.69 o
   1   0  21      871.09      908.95     24.47 o
   3   0  21      152.52      144.82      8.23 o
 -17   1  21      656.15      660.47     16.47 o
 -16   1  21        0.58        1.35      1.41 o
 -15   1  21      272.81      256.45      8.69 o
 -14   1  21       90.06       85.64      5.61 o
 -13   1  21      608.83      634.90     15.73 o
 -12   1  21     1658.39     1702.54     26.97 o
 -11   1  21      640.04      662.88     18.37 o
 -10   1  21      177.87      208.66     15.46 o
  -9   1  21       90.51      103.14      5.67 o
  -8   1  21      828.06      856.77     26.08 o
  -7   1  21      368.58      350.31     12.81 o
  -6   1  21      551.43      624.92     17.37 o
  -5   1  21      507.46      506.43     17.92 o
  -4   1  21      722.81      755.90     19.28 o
  -3   1  21      161.12      179.69      9.47 o
  -2   1  21      590.18      619.51     13.96 o
  -1   1  21     1034.03      987.01     20.55 o
   0   1  21      203.00      200.48      8.90 o
   1   1  21      239.35      231.29      8.79 o
   2   1  21        6.66       10.00      3.15 o
   3   1  21      879.92      841.07     21.57 o
   4   1  21        5.62        6.18      2.10 o
 -14   2  21      194.97      177.99      8.00 o
 -13   2  21      238.24      247.52     10.36 o
 -12   2  21      992.26      949.01     21.54 o
 -11   2  21      177.36      170.95      9.71 o
 -10   2  21      132.88      138.66      9.09 o
  -9   2  21      405.06      423.01     16.08 o
  -8   2  21       24.34       27.69      4.53 o
  -7   2  21       77.36       78.37      7.08 o
  -6   2  21        0.49        1.74      1.85 o
  -5   2  21        1.43        5.69      2.30 o
  -4   2  21       38.04       45.74      6.22 o
  -3   2  21       96.45       96.13      5.00 o
  -2   2  21     1844.17     1925.81     35.56 o
  -1   2  21       46.61       49.08      5.79 o
   0   2  21     1309.43     1242.16     25.17 o
   1   2  21      189.86      186.24      8.86 o
 -14   0  22      215.92      208.30     18.96 o
 -12   0  22      290.30      313.30     10.82 o
 -10   0  22        3.20       15.70      4.28 o
  -8   0  22      270.53      328.41     17.65 o
  -6   0  22     3451.76     3511.34     59.08 o
  -4   0  22     1874.90     2077.63     50.25 o
  -2   0  22     3764.20     3848.50     38.34 o
   0   0  22     2295.78     2263.12     38.15 o
 -16   1  22      605.91      644.84     16.04 o
 -15   1  22      134.92      132.09      5.79 o
 -14   1  22     1358.36     1356.06     60.14 o
 -13   1  22      277.23      294.52      9.85 o
 -12   1  22      364.77      408.78     12.25 o
 -11   1  22       87.51       73.27      7.62 o
 -10   1  22      274.09      303.43     15.55 o
  -9   1  22      708.52      684.83     18.23 o
  -8   1  22     1484.99     1434.94     28.26 o
  -7   1  22      701.78      658.17     22.66 o
  -6   1  22     1369.89     1455.23     35.37 o
  -5   1  22      130.05      137.34      8.21 o
  -4   1  22       58.26       71.01      5.62 o
  -3   1  22      855.40      846.41     15.07 o
  -2   1  22        3.12       21.49      3.21 o
  -1   1  22     1064.74     1045.68     18.63 o
   0   1  22      355.65      366.55     11.07 o
   1   1  22      148.56      157.24      9.45 o
   2   1  22       44.60       48.07      4.82 o
 -12   2  22      321.35      278.86      9.94 o
 -11   2  22     1653.10     1620.97     25.35 o
 -10   2  22       43.40       31.92      3.94 o
  -9   2  22      124.15      118.42      7.38 o
  -8   2  22       10.61       18.34      3.19 o
  -7   2  22      203.05      187.35      9.14 o
  -6   2  22      127.07      111.97      6.78 o
  -5   2  22      113.09      112.61      8.20 o
  -4   2  22      348.73      355.71     14.02 o
  -3   2  22       15.97       19.60      3.63 o
  -2   2  22      346.92      363.30     12.75 o
  -1   2  22       42.58       40.08      4.07 o
 -13   0  23      908.78      795.38     18.26 o
 -11   0  23       99.53      111.78      8.42 o
  -9   0  23       12.68       23.56      4.63 o
  -7   0  23      100.60      108.15      9.60 o
  -5   0  23      385.85      363.01     10.94 o
  -3   0  23      834.03      845.21     25.53 o
  -1   0  23     1990.66     1959.46     35.34 o
 -14   1  23        1.01        4.79      1.81 o
 -13   1  23     1138.91     1119.89     22.63 o
 -12   1  23      255.82      245.21     11.49 o
 -11   1  23      734.16      719.50     20.71 o
 -10   1  23       53.11       51.65      6.03 o
  -9   1  23     1177.86     1224.50     28.87 o
  -8   1  23       62.71       54.05      4.14 o
  -7   1  23     1339.27     1302.80     35.40 o
  -6   1  23        1.96        5.84      2.34 o
  -5   1  23      691.62      711.89     12.52 o
  -4   1  23      802.61      813.70     16.32 o
  -3   1  23     1015.50     1006.97     17.42 o
  -2   1  23      478.36      473.57     11.23 o
  -1   1  23      247.73      235.10     10.87 o
   0   1  23      142.79      139.01      7.63 o
  -8   2  23     2654.24     2549.51     30.74 o
  -7   2  23        0.51        3.73      2.07 o
  -6   2  23     1406.13     1319.80     22.21 o
  -5   2  23       95.54       90.23      5.91 o
 -12   0  24      428.25      331.79     10.96 o
 -10   0  24      590.03      617.42     17.80 o
  -8   0  24     1224.66     1224.27     27.14 o
  -6   0  24        1.47        4.32      2.56 o
  -4   0  24      243.60      256.44     12.55 o
 -12   1  24       71.16       64.33      5.02 o
 -11   1  24      396.62      428.00     13.59 o
 -10   1  24      234.19      227.89     10.48 o
  -9   1  24      201.65      208.57     10.41 o
  -8   1  24      811.59      823.62     20.87 o
  -7   1  24      312.72      294.61      8.75 o
  -6   1  24     1091.15     1143.55     16.87 o
  -5   1  24       13.95       13.04      2.09 o
  -4   1  24      479.25      479.32     10.78 o
  -3   1  24      108.46       99.68      6.36 o
  -9   0  25     1899.05     1638.72     24.87 o
  -7   0  25      879.38      882.52     19.42 o
  -5   0  25      505.43      500.12     14.42 o
 
